# Supplementary material for: Housing conditions and long-term care needs of older adults in Ghana: Evidence from the WHO SAGE Ghana Wave 1
Source: PLOS Glob Public Health. 2022 Dec 7;2(12):e0000863. doi: 10.1371/journal.pgph.0000863 (PMC10021768; doi:10.1371/journal.pgph.0000863)
Supplement: S1 Data — (XLSX) [file pgph.0000863.s002.xlsx]

## Sheet: Sheet1
cookingfuel1	cookedon	cookedon1	wherecooking	wherecooking1	floortype	walltype	housingconstructionmaterial	cookingconditiontype	sum8	cookingfuel11	cookedon11	wherecooking11	cooking_condition	water3	sanitation1	housingconstructionmaterial1	housing	LTC	cookingfuel1	cookedon	cookedon1	wherecooking	wherecooking1	floortype	walltype	housingconstructionmaterial	cookingconditiontype	sum8	cookingfuel11	cookedon11	wherecooking11	cooking_condition	water3	sanitation1	housingconstructionmaterial1	housing	LTC	washingbody	dressing	dailywork	emotionaleffect	sum	responsibilities1	housholdactivities	concentration	walkinglongdis	friendships	dealstrangers	standinglongg
2	2	1	3	1	1	1	1	1	4	0	1	1	1	1	1	1	1	1	2	2	1	3	1	1	1	1	1	4	0	1	1	1	1	1	1	1	1	2	1	1	2	21	2	2	2	1	2	2	2
2	2	1	3	1	1	1	1	1	4	0	1	1	1	1	1	1	1	1	2	2	1	3	1	1	1	1	1	4	0	1	1	1	1	1	1	1	1	3	1	2	3	21	0	1	2	4	0	0	4
2	2	1	3	1	2	2	2	1	5	0	1	1	1	1	1	0	1	0	2	2	1	3	1	2	2	2	1	5	0	1	1	1	1	1	0	1	0	0	0	0	1	7	1	1	1	1	0	0	1
2	2	1	3	1	1	1	1	1	4	0	1	1	1	1	1	1	1	1	2	2	1	3	1	1	1	1	1	4	0	1	1	1	1	1	1	1	1	1	1	2	2	21	1	2	2	2	2	2	2
2	2	1	3	1	1	1	1	1	4	0	1	1	1	1	1	1	1	0	2	2	1	3	1	1	1	1	1	4	0	1	1	1	1	1	1	1	0	0	0	0	0	0	0	0	0	0	0	0	0
2	2	1	3	1	1	1	1	1	4	0	1	1	1	1	1	1	1	0	2	2	1	3	1	1	1	1	1	4	0	1	1	1	1	1	1	1	0	1	2	1	1	18	2	1	1	2	2	3	1
2	2	1	3	1	1	1	1	1	6	0	1	1	1	0	0	1	1	0	2	2	1	3	1	1	1	1	1	6	0	1	1	1	0	0	1	1	0	1	1	2	2	18	2	1	1	2	2	2	1
2	2	1	3	1	1	1	1	1	4	0	1	1	1	1	1	1	1	0	2	2	1	3	1	1	1	1	1	4	0	1	1	1	1	1	1	1	0	0	0	0	0	0	0	0	0	0	0	0	0
2	2	1	3	1	1	1	1	1	4	0	1	1	1	1	1	1	1	0	2	2	1	3	1	1	1	1	1	4	0	1	1	1	1	1	1	1	0	0	0	0	0	0	0	0	0	0	0	0	0
2	2	1	3	1	1	1	1	1	4	0	1	1	1	1	1	1	1	0	2	2	1	3	1	1	1	1	1	4	0	1	1	1	1	1	1	1	0	1	2	2	1	19	2	2	2	2	2	1	1
2	2	1	3	1	1	1	1	1	4	0	1	1	1	1	1	1	1	0	2	2	1	3	1	1	1	1	1	4	0	1	1	1	1	1	1	1	0	0	0	0	0	3	0	1	0	0	0	0	1
2	2	1	3	1	1	1	1	1	6	0	1	1	1	0	0	1	1	0	2	2	1	3	1	1	1	1	1	6	0	1	1	1	0	0	1	1	0	0	1	2	1	16	2	1	1	1	1	2	2
2	2	1	3	1	1	1	1	1	6	0	1	1	1	0	0	1	1	1	2	2	1	3	1	1	1	1	1	6	0	1	1	1	0	0	1	1	1	1	2	1	2	20	3	1	1	1	2	2	2
2	2	1	3	1	1	1	1	1	4	0	1	1	1	1	1	1	1		2	2	1	3	1	1	1	1	1	4	0	1	1	1	1	1	1	1
2	2	1	3	1	1	1	1	1	4	0	1	1	1	1	1	1	1	1	2	2	1	3	1	1	1	1	1	4	0	1	1	1	1	1	1	1	1	1	1	1	2	22	3	2	2	2	2	2	2
2	2	1	3	1	1	1	1	1	4	0	1	1	1	1	1	1	1	0	2	2	1	3	1	1	1	1	1	4	0	1	1	1	1	1	1	1	0	1	1	2	1	16	2	1	0	1	2	2	2
2	2	1	3	1	1	1	1	1	5	0	1	1	1	1	0	1	1	0	2	2	1	3	1	1	1	1	1	5	0	1	1	1	1	0	1	1	0	1	1	2	1	19	2	2	1	2	2	2	2
2	2	1	3	1	1	1	1	1	4	0	1	1	1	1	1	1	1	1	2	2	1	3	1	1	1	1	1	4	0	1	1	1	1	1	1	1	1	1	1	2	1	20	2	2	1	2	3	2	1
2	2	1	3	1	1	1	1	1	5	0	1	1	1	1	0	1	1	0	2	2	1	3	1	1	1	1	1	5	0	1	1	1	1	0	1	1	0	2	2	1	1	16	1	2	1	1	1	2	1
2	2	1	3	1	1	1	1	1	5	0	1	1	1	0	1	1	1		2	2	1	3	1	1	1	1	1	5	0	1	1	1	0	1	1	1
2	2	1	3	1	1	1	1	1	4	0	1	1	1	1	1	1	1	1	2	2	1	3	1	1	1	1	1	4	0	1	1	1	1	1	1	1	1	1	2	2	2	22	2	2	2	1	2	2	1
2	2	1	3	1	1	1	1	1	4	0	1	1	1	1	1	1	1	1	2	2	1	3	1	1	1	1	1	4	0	1	1	1	1	1	1	1	1	2	2	2	2	26	3	2	2	1	2	2	3
2	2	1	3	1	1	1	1	1	4	0	1	1	1	1	1	1	1	0	2	2	1	3	1	1	1	1	1	4	0	1	1	1	1	1	1	1	0	0	0	1	1	5	1	0	0	1	0	0	1
2	2	1	3	1	1	1	1	1	4	0	1	1	1	1	1	1	1	0	2	2	1	3	1	1	1	1	1	4	0	1	1	1	1	1	1	1	0	1	0	1	0	9	1	0	0	0	1	2	1
2	2	1	3	1	1	2	1	1	4	0	1	1	1	1	1	1	1	0	2	2	1	3	1	1	2	1	1	4	0	1	1	1	1	1	1	1	0	0	0	0	0	0	0	0	0	0	0	0	0
2	2	1	3	1	1	1	1	1	5	0	1	1	1	1	0	1	1	0	2	2	1	3	1	1	1	1	1	5	0	1	1	1	1	0	1	1	0	1	1	0	0	8	1	0	1	0	2	1	0
2	2	1	3	1	1	1	1	1	6	0	1	1	1	0	0	1	1	1	2	2	1	3	1	1	1	1	1	6	0	1	1	1	0	0	1	1	1	1	1	2	2	22	2	2	2	2	2	2	2
2	2	1	3	1	2	2	2	1	5	0	1	1	1	1	1	0	1	0	2	2	1	3	1	2	2	2	1	5	0	1	1	1	1	1	0	1	0	1	1	1	2	15	2	1	1	0	1	2	2
2	2	1	3	1	2	2	2	1	6	0	1	1	1	1	0	0	1	0	2	2	1	3	1	2	2	2	1	6	0	1	1	1	1	0	0	1	0	0	0	0	0	4	0	0	1	0	1	2	0
2	2	1	3	1	1	1	1	1	4	0	1	1	1	1	1	1	1	1	2	2	1	3	1	1	1	1	1	4	0	1	1	1	1	1	1	1	1	2	2	2	2	24	2	2	2	2	2	2	2
2	2	1	3	1	1	1	1	1	4	0	1	1	1	1	1	1	1	1	2	2	1	3	1	1	1	1	1	4	0	1	1	1	1	1	1	1	1	2	2	1	2	21	1	2	1	2	1	2	2
2	2	1	3	1	1	1	1	1	4	0	1	1	1	1	1	1	1	0	2	2	1	3	1	1	1	1	1	4	0	1	1	1	1	1	1	1	0	1	1	0	2	16	2	1	1	2	1	2	2
2	2	1	3	1	1	1	1	1	4	0	1	1	1	1	1	1	1	0	2	2	1	3	1	1	1	1	1	4	0	1	1	1	1	1	1	1	0	0	0	0	0	0	0	0	0	0	0	0	0
2	2	1	3	1	1	1	1	1	4	0	1	1	1	1	1	1	1	0	2	2	1	3	1	1	1	1	1	4	0	1	1	1	1	1	1	1	0	2	2	1	2	19	2	1	1	1	1	2	2
2	2	1	3	1	1	1	1	1	5	0	1	1	1	1	0	1	1	0	2	2	1	3	1	1	1	1	1	5	0	1	1	1	1	0	1	1	0	1	2	1	2	16	2	1	1	1	1	1	1
2	2	1	3	1	1	1	1	1	6	0	1	1	1	0	0	1	1		2	2	1	3	1	1	1	1	1	6	0	1	1	1	0	0	1	1
2	2	1	3	1	1	1	1	1	5	0	1	1	1	0	1	1	1	0	2	2	1	3	1	1	1	1	1	5	0	1	1	1	0	1	1	1	0	2	2	1	2	17	2	1	2	1	1	1	1
2	2	1	3	1	1	1	1	1	5	0	1	1	1	0	1	1	1	1	2	2	1	3	1	1	1	1	1	5	0	1	1	1	0	1	1	1	1	2	1	0	2	20	2	2	2	1	2	2	2
2	2	1	3	1	1	1	1	1	4	0	1	1	1	1	1	1	1	0	2	2	1	3	1	1	1	1	1	4	0	1	1	1	1	1	1	1	0	0	0	0	0	0	0	0	0	0	0	0	0
2	2	1	3	1	2	2	2	1	5	0	1	1	1	1	1	0	1	1	2	2	1	3	1	2	2	2	1	5	0	1	1	1	1	1	0	1	1	1	2	2	1	21	2	2	2	2	2	2	2
2	2	1	3	1	1	1	1	1	4	0	1	1	1	1	1	1	1	0	2	2	1	3	1	1	1	1	1	4	0	1	1	1	1	1	1	1	0	1	1	0	0	13	2	1	1	1	1	2	1
2	2	1	3	1	1	1	1	1	5	0	1	1	1	1	0	1	1	0	2	2	1	3	1	1	1	1	1	5	0	1	1	1	1	0	1	1	0	1	1	0	1	12	1	0	0	0	2	2	1
2	2	1	3	1	1	1	1	1	5	0	1	1	1	0	1	1	1	1	2	2	1	3	1	1	1	1	1	5	0	1	1	1	0	1	1	1	1	2	2	1	2	22	1	2	2	2	2	2	2
2	2	1	3	1	1	1	1	1	5	0	1	1	1	1	0	1	1	1	2	2	1	3	1	1	1	1	1	5	0	1	1	1	1	0	1	1	1	2	2	2	2	25	2	3	2	1	2	2	2
2	2	1	3	1	1	2	1	1	5	0	1	1	1	0	1	1	1	0	2	2	1	3	1	1	2	1	1	5	0	1	1	1	0	1	1	1	0	1	1	0	0	12	1	0	1	2	1	2	1
2	2	1	3	1	1	1	1	1	5	0	1	1	1	0	1	1	1		2	2	1	3	1	1	1	1	1	5	0	1	1	1	0	1	1	1
2	2	1	3	1	1	1	1	1	4	0	1	1	1	1	1	1	1	1	2	2	1	3	1	1	1	1	1	4	0	1	1	1	1	1	1	1	1	2	2	4	3	32	3	3	2	4	1	2	4
2	2	1	3	1	1	1	1	1	4	0	1	1	1	1	1	1	1		2	2	1	3	1	1	1	1	1	4	0	1	1	1	1	1	1	1		1		2	1		2	1	1	1	2	2	2
2	2	1	3	1	1	1	1	1	4	0	1	1	1	1	1	1	1	0	2	2	1	3	1	1	1	1	1	4	0	1	1	1	1	1	1	1	0	0	1	1	2	17	1	2	2	1	2	2	2
2	2	1	3	1	1	1	1	1	4	0	1	1	1	1	1	1	1	0	2	2	1	3	1	1	1	1	1	4	0	1	1	1	1	1	1	1	0	0	0	0	0	0	0	0	0	0	0	0	0
2	2	1	3	1	1	1	1	1	4	0	1	1	1	1	1	1	1		2	2	1	3	1	1	1	1	1	4	0	1	1	1	1	1	1	1
2	2	1	3	1	1	1	1	1	5	0	1	1	1	1	0	1	1	0	2	2	1	3	1	1	1	1	1	5	0	1	1	1	1	0	1	1	0	1	1	1	1	17	2	1	1	0	2	2	2
2	2	1	3	1	1	1	1	1	4	0	1	1	1	1	1	1	1	1	2	2	1	3	1	1	1	1	1	4	0	1	1	1	1	1	1	1	1	2	1	2	2	20	1	2	1	2	2	2	1
2	2	1	3	1	1	1	1	1	4	0	1	1	1	1	1	1	1	1	2	2	1	3	1	1	1	1	1	4	0	1	1	1	1	1	1	1	1	2	2	3	3	29	2	4	3	3	2	1	3
2	2	1	3	1	1	1	1	1	5	0	1	1	1	1	0	1	1	0	2	2	1	3	1	1	1	1	1	5	0	1	1	1	1	0	1	1	0	1	1	1	1	14	2	1	1	0	1	2	2
2	2	1	3	1	1	2	1	1	4	0	1	1	1	1	1	1	1	0	2	2	1	3	1	1	2	1	1	4	0	1	1	1	1	1	1	1	0	0	0	1	1	18	1	2	2	3	1	2	3
2	2	1	3	1	1	1	1	1	4	0	1	1	1	1	1	1	1	0	2	2	1	3	1	1	1	1	1	4	0	1	1	1	1	1	1	1	0	0	0	0	0	0	0	0	0	0	0	0	0
2	2	1	3	1	1	1	1	1	4	0	1	1	1	1	1	1	1	1	2	2	1	3	1	1	1	1	1	4	0	1	1	1	1	1	1	1	1	2	2	2	2	25	2	2	2	2	3	3	2
2	2	1	3	1	2	2	2	1	6	0	1	1	1	0	1	0	1	0	2	2	1	3	1	2	2	2	1	6	0	1	1	1	0	1	0	1	0	0	0	0	1	1	0	0	0	0	0	0	0
2	2	1	3	1	1	1	1	1	5	0	1	1	1	1	0	1	1	1	2	2	1	3	1	1	1	1	1	5	0	1	1	1	1	0	1	1	1	2	1	2	2	21	2	2	2	1	2	2	1
2	2	1	3	1	1	1	1	1	5	0	1	1	1	1	0	1	1	0	2	2	1	3	1	1	1	1	1	5	0	1	1	1	1	0	1	1	0	0	0	0	0	0	0	0	0	0	0	0	0
2	2	1	3	1	1	1	1	1	4	0	1	1	1	1	1	1	1	1	2	2	1	3	1	1	1	1	1	4	0	1	1	1	1	1	1	1	1	1	2	2	2	20	2	1	1	2	2	2	1
2	2	1	3	1	1	1	1	1	4	0	1	1	1	1	1	1	1	0	2	2	1	3	1	1	1	1	1	4	0	1	1	1	1	1	1	1	0	1	1	0	1	12	1	2	1	0	1	2	0
2	2	1	3	1	1	1	1	1	4	0	1	1	1	1	1	1	1	0	2	2	1	3	1	1	1	1	1	4	0	1	1	1	1	1	1	1	0	0	0	0	0	6	0	1	0	1	2	0	2
2	2	1	3	1	1	1	1	1	5	0	1	1	1	0	1	1	1	1	2	2	1	3	1	1	1	1	1	5	0	1	1	1	0	1	1	1	1	3	3	3	3	40	4	4	3	4	4	4	3
2	2	1	3	1	1	1	1	1	6	0	1	1	1	0	0	1	1	0	2	2	1	3	1	1	1	1	1	6	0	1	1	1	0	0	1	1	0	1	1	2	2	18	2	1	1	2	1	2	2
2	2	1	3	1	1	1	1	1	5	0	1	1	1	0	1	1	1	1	2	2	1	3	1	1	1	1	1	5	0	1	1	1	0	1	1	1	1	3	3	3	3	30	3	3	3	3	0	0	3
2	2	1	3	1	1	1	1	1	4	0	1	1	1	1	1	1	1	0	2	2	1	3	1	1	1	1	1	4	0	1	1	1	1	1	1	1	0	2	2	1	2	18	0	1	1	2	2	2	1
2	2	1	3	1	1	1	1	1	6	0	1	1	1	0	0	1	1	1	2	2	1	3	1	1	1	1	1	6	0	1	1	1	0	0	1	1	1	2	2	1	2	22	2	2	2	1	2	2	2
2	2	1	3	1	2	2	2	1	6	0	1	1	1	1	0	0	1	1	2	2	1	3	1	2	2	2	1	6	0	1	1	1	1	0	0	1	1	2	2	4	4	30	2	4	2	4	0	0	4
2	2	1	3	1	1	1	1	1	4	0	1	1	1	1	1	1	1		2	2	1	3	1	1	1	1	1	4	0	1	1	1	1	1	1	1
2	2	1	3	1	1	1	1	1	4	0	1	1	1	1	1	1	1	0	2	2	1	3	1	1	1	1	1	4	0	1	1	1	1	1	1	1	0	1	0	1	2	14	1	2	0	1	2	2	0
2	2	1	3	1	1	1	1	1	4	0	1	1	1	1	1	1	1	0	2	2	1	3	1	1	1	1	1	4	0	1	1	1	1	1	1	1	0	2	1	2	2	18	1	1	1	1	2	2	1
2	2	1	3	1	1	1	1	1	5	0	1	1	1	0	1	1	1	1	2	2	1	3	1	1	1	1	1	5	0	1	1	1	0	1	1	1	1	1	1	2	1	20	1	1	2	2	2	2	3
2	2	1	3	1	1	1	1	1	5	0	1	1	1	1	0	1	1	1	2	2	1	3	1	1	1	1	1	5	0	1	1	1	1	0	1	1	1	2	2	2	2	22	2	1	2	1	2	2	2
2	2	1	3	1	1	1	1	1	5	0	1	1	1	1	0	1	1		2	2	1	3	1	1	1	1	1	5	0	1	1	1	1	0	1	1
2	2	1	3	1	1	1	1	1	4	0	1	1	1	1	1	1	1	1	2	2	1	3	1	1	1	1	1	4	0	1	1	1	1	1	1	1	1	2	2	1	2	20	2	1	1	1	2	2	2
2	2	1	3	1	1	1	1	1	5	0	1	1	1	1	0	1	1	0	2	2	1	3	1	1	1	1	1	5	0	1	1	1	1	0	1	1	0	2	1	1	2	19	1	1	1	2	2	2	2
2	2	1	3	1	1	1	1	1	5	0	1	1	1	1	0	1	1	0	2	2	1	3	1	1	1	1	1	5	0	1	1	1	1	0	1	1	0	1	2	1	2	17	2	1	1	0	2	2	1
2	2	1	3	1	1	1	1	1	4	0	1	1	1	1	1	1	1	0	2	2	1	3	1	1	1	1	1	4	0	1	1	1	1	1	1	1	0	0	0	2	3	13	1	3	0	0	0	0	2
2	2	1	3	1	1	1	1	1	6	0	1	1	1	0	0	1	1	0	2	2	1	3	1	1	1	1	1	6	0	1	1	1	0	0	1	1	0	1	2	2	1	19	2	1	2	2	2	2	1
2	2	1	3	1	1	1	1	1	5	0	1	1	1	1	0	1	1	0	2	2	1	3	1	1	1	1	1	5	0	1	1	1	1	0	1	1	0	0	0	1	2	13	2	1	1	2	1	1	1
2	2	1	3	1	1	1	1	1	4	0	1	1	1	1	1	1	1	0	2	2	1	3	1	1	1	1	1	4	0	1	1	1	1	1	1	1	0	1	2	2	2	18	2	2	2	2	0	0	1
2	2	1	3	1	1	1	1	1	5	0	1	1	1	1	0	1	1	1	2	2	1	3	1	1	1	1	1	5	0	1	1	1	1	0	1	1	1	1	2	2	1	21	2	3	1	2	2	2	1
2	2	1	3	1	1	1	1	1	4	0	1	1	1	1	1	1	1	1	2	2	1	3	1	1	1	1	1	4	0	1	1	1	1	1	1	1	1	1	2	2	2	20	2	2	2	1	2	1	2
2	2	1	3	1	1	1	1	1	6	0	1	1	1	0	0	1	1	0	2	2	1	3	1	1	1	1	1	6	0	1	1	1	0	0	1	1	0	1	1	0	1	10	1	0	1	0	1	2	1
2	2	1	3	1	1	1	1	1	5	0	1	1	1	0	1	1	1	0	2	2	1	3	1	1	1	1	1	5	0	1	1	1	0	1	1	1	0	0	1	1	0	10	0	1	1	0	2	2	1
2	2	1	3	1	1	1	1	1	4	0	1	1	1	1	1	1	1	0	2	2	1	3	1	1	1	1	1	4	0	1	1	1	1	1	1	1	0	1	2	1	1	18	0	1	1	2	2	2	3
2	2	1	3	1	1	1	1	1	4	0	1	1	1	1	1	1	1	0	2	2	1	3	1	1	1	1	1	4	0	1	1	1	1	1	1	1	0	2	2	1	2	19	2	0	2	1	2	1	2
2	2	1	3	1	1	1	1	1	4	0	1	1	1	1	1	1	1		2	2	1	3	1	1	1	1	1	4	0	1	1	1	1	1	1	1
2	2	1	3	1	1	1	1	1	4	0	1	1	1	1	1	1	1	0	2	2	1	3	1	1	1	1	1	4	0	1	1	1	1	1	1	1	0	2	1	1	1	15	1	0	1	1	2	2	2
2	2	1	3	1	1	1	1	1	5	0	1	1	1	0	1	1	1	1	2	2	1	3	1	1	1	1	1	5	0	1	1	1	0	1	1	1	1	3	2	2	2	27	3	2	2	2	2	2	3
2	2	1	3	1	1	1	1	1	4	0	1	1	1	1	1	1	1		2	2	1	3	1	1	1	1	1	4	0	1	1	1	1	1	1	1
2	2	1	3	1	1	1	1	1	4	0	1	1	1	1	1	1	1	0	2	2	1	3	1	1	1	1	1	4	0	1	1	1	1	1	1	1	0	2	1	2	1	17	2	1	1	2	1	1	2
2	2	1	3	1	1	1	1	1	5	0	1	1	1	1	0	1	1	0	2	2	1	3	1	1	1	1	1	5	0	1	1	1	1	0	1	1	0	1	2	2	1	19	2	1	1	2	2	1	2
2	2	1	3	1	1	1	1	1	4	0	1	1	1	1	1	1	1		2	2	1	3	1	1	1	1	1	4	0	1	1	1	1	1	1	1
2	2	1	3	1	1	1	1	1	5	0	1	1	1	1	0	1	1	1	2	2	1	3	1	1	1	1	1	5	0	1	1	1	1	0	1	1	1	2	2	2	2	28	3	3	2	1	3	3	2
2	2	1	3	1	1	1	1	1	5	0	1	1	1	0	1	1	1	1	2	2	1	3	1	1	1	1	1	5	0	1	1	1	0	1	1	1	1	1	1	2	2	22	2	2	2	2	2	2	2
2	2	1	3	1	1	1	1	1	5	0	1	1	1	1	0	1	1	0	2	2	1	3	1	1	1	1	1	5	0	1	1	1	1	0	1	1	0	0	1	2	2	18	2	2	2	1	1	2	1
2	2	1	3	1	1	1	1	1	5	0	1	1	1	1	0	1	1	0	2	2	1	3	1	1	1	1	1	5	0	1	1	1	1	0	1	1	0	1	1	0	1	12	1	0	1	1	2	2	0
2	2	1	3	1	1	1	1	1	4	0	1	1	1	1	1	1	1		2	2	1	3	1	1	1	1	1	4	0	1	1	1	1	1	1	1
2	2	1	3	1	1	1	1	1	6	0	1	1	1	0	0	1	1	1	2	2	1	3	1	1	1	1	1	6	0	1	1	1	0	0	1	1	1	2	2	1	2	21	2	2	1	2	2	2	1
2	2	1	3	1	1	1	1	1	5	0	1	1	1	1	0	1	1		2	2	1	3	1	1	1	1	1	5	0	1	1	1	1	0	1	1
2	2	1	3	1	1	1	1	1	4	0	1	1	1	1	1	1	1	1	2	2	1	3	1	1	1	1	1	4	0	1	1	1	1	1	1	1	1	1	2	2	2	23	2	2	2	2	1	2	2
2	2	1	3	1	1	1	1	1	5	0	1	1	1	1	0	1	1	0	2	2	1	3	1	1	1	1	1	5	0	1	1	1	1	0	1	1	0	1	1	1	1	10	1	1	1	1	0	0	1
2	2	1	3	1	1	1	1	1	6	0	1	1	1	0	0	1	1	1	2	2	1	3	1	1	1	1	1	6	0	1	1	1	0	0	1	1	1	2	1	1	3	26	1	2	3	2	3	3	3
2	2	1	3	1	1	1	1	1	4	0	1	1	1	1	1	1	1	1	2	2	1	3	1	1	1	1	1	4	0	1	1	1	1	1	1	1	1	1	1	2	1	21	2	2	2	2	2	2	2
2	2	1	3	1	1	1	1	1	4	0	1	1	1	1	1	1	1	0	2	2	1	3	1	1	1	1	1	4	0	1	1	1	1	1	1	1	0	0	0	1	1	9	1	1	1	1	0	1	1
2	2	1	3	1	1	1	1	1	4	0	1	1	1	1	1	1	1	1	2	2	1	3	1	1	1	1	1	4	0	1	1	1	1	1	1	1	1	1	1	2	2	21	2	1	2	2	2	2	2
2	2	1	3	1	1	1	1	1	4	0	1	1	1	1	1	1	1	0	2	2	1	3	1	1	1	1	1	4	0	1	1	1	1	1	1	1	0	0	0	1	1	8	1	2	1	0	0	0	1
2	2	1	3	1	1	1	1	1	5	0	1	1	1	0	1	1	1		2	2	1	3	1	1	1	1	1	5	0	1	1	1	0	1	1	1
2	2	1	3	1	1	1	1	1	5	0	1	1	1	1	0	1	1	1	2	2	1	3	1	1	1	1	1	5	0	1	1	1	1	0	1	1	1	1	1	2	2	20	2	2	3	2	0	1	2
2	2	1	3	1	1	1	1	1	5	0	1	1	1	1	0	1	1	1	2	2	1	3	1	1	1	1	1	5	0	1	1	1	1	0	1	1	1	2	2	2	2	23	2	3	2	1	2	2	1
2	2	1	3	1	1	1	1	1	4	0	1	1	1	1	1	1	1	1	2	2	1	3	1	1	1	1	1	4	0	1	1	1	1	1	1	1	1	2	1	1	2	20	2	2	2	1	1	1	2
2	2	1	3	1	1	1	1	1	5	0	1	1	1	1	0	1	1	0	2	2	1	3	1	1	1	1	1	5	0	1	1	1	1	0	1	1	0	1	0	1	1	15	1	2	0	1	2	2	2
2	2	1	3	1	1	2	1	1	6	0	1	1	1	0	0	1	1	0	2	2	1	3	1	1	2	1	1	6	0	1	1	1	0	0	1	1	0	2	1	1	1	16	3	0	1	2	1	2	0
2	2	1	3	1	1	1	1	1	5	0	1	1	1	1	0	1	1	0	2	2	1	3	1	1	1	1	1	5	0	1	1	1	1	0	1	1	0	1	2	1	2	16	1	1	1	0	1	1	3
2	2	1	3	1	1	1	1	1	5	0	1	1	1	0	1	1	1	1	2	2	1	3	1	1	1	1	1	5	0	1	1	1	0	1	1	1	1	2	2	2	2	23	2	2	2	1	2	2	2
2	2	1	3	1	1	1	1	1	6	0	1	1	1	0	0	1	1	1	2	2	1	3	1	1	1	1	1	6	0	1	1	1	0	0	1	1	1	3	3	3	3	32	3	0	3	3	3	3	3
2	2	1	3	1	1	1	1	1	6	0	1	1	1	0	0	1	1	0	2	2	1	3	1	1	1	1	1	6	0	1	1	1	0	0	1	1	0	1	1	2	2	14	2	0	1	0	1	2	1
2	2	1	3	1	1	1	1	1	6	0	1	1	1	0	0	1	1		2	2	1	3	1	1	1	1	1	6	0	1	1	1	0	0	1	1
2	2	1	3	1	1	1	1	1	5	0	1	1	1	1	0	1	1	0	2	2	1	3	1	1	1	1	1	5	0	1	1	1	1	0	1	1	0	0	0	1	0	8	0	0	1	1	1	2	0
2	2	1	3	1	1	1	1	1	6	0	1	1	1	0	0	1	1	0	2	2	1	3	1	1	1	1	1	6	0	1	1	1	0	0	1	1	0	1	1	1	1	15	1	2	1	1	2	2	1
2	2	1	3	1	1	1	1	1	5	0	1	1	1	1	0	1	1	1	2	2	1	3	1	1	1	1	1	5	0	1	1	1	1	0	1	1	1	3	3	4	3	37	4	4	2	4	2	2	4
2	2	1	3	1	1	1	1	1	5	0	1	1	1	1	0	1	1	0	2	2	1	3	1	1	1	1	1	5	0	1	1	1	1	0	1	1	0	2	1	1	2	19	1	2	2	1	2	2	1
2	2	1	3	1	1	1	1	1	5	0	1	1	1	1	0	1	1	1	2	2	1	3	1	1	1	1	1	5	0	1	1	1	1	0	1	1	1	2	2	1	2	21	1	2	2	1	2	2	2
2	2	1	3	1	1	1	1	1	4	0	1	1	1	1	1	1	1		2	2	1	3	1	1	1	1	1	4	0	1	1	1	1	1	1	1
2	2	1	3	1	1	1	1	1	4	0	1	1	1	1	1	1	1	0	2	2	1	3	1	1	1	1	1	4	0	1	1	1	1	1	1	1	0	2	2	1	1	15	1	1	1	1	1	1	1
2	2	1	3	1	1	2	1	1	4	0	1	1	1	1	1	1	1	0	2	2	1	3	1	1	2	1	1	4	0	1	1	1	1	1	1	1	0	0	0	0	0	1	0	0	0	0	0	0	0
2	2	1	3	1	1	1	1	1	4	0	1	1	1	1	1	1	1		2	2	1	3	1	1	1	1	1	4	0	1	1	1	1	1	1	1		2	2	1	2		1	2	2	1	2		2
2	2	1	3	1	1	1	1	1	4	0	1	1	1	1	1	1	1	0	2	2	1	3	1	1	1	1	1	4	0	1	1	1	1	1	1	1	0	2	2	1	1	19	2	2	2	1	2	2	1
2	2	1	3	1	1	1	1	1	5	0	1	1	1	0	1	1	1	1	2	2	1	3	1	1	1	1	1	5	0	1	1	1	0	1	1	1	1	3	2	2	2	29	3	2	3	4	1	1	3
2	2	1	3	1	1	1	1	1	5	0	1	1	1	1	0	1	1	0	2	2	1	3	1	1	1	1	1	5	0	1	1	1	1	0	1	1	0	1	1	0	1	16	2	1	1	2	2	2	2
2	2	1	3	1	1	1	1	1	5	0	1	1	1	1	0	1	1		2	2	1	3	1	1	1	1	1	5	0	1	1	1	1	0	1	1
2	2	1	3	1	1	1	1	1	5	0	1	1	1	1	0	1	1	0	2	2	1	3	1	1	1	1	1	5	0	1	1	1	1	0	1	1	0	2	1	1	1	15	1	2	0	1	2	2	1
2	2	1	3	1	1	1	1	1	4	0	1	1	1	1	1	1	1	0	2	2	1	3	1	1	1	1	1	4	0	1	1	1	1	1	1	1	0	0	1	2	0	12	1	0	2	1	1	2	0
2	2	1	3	1	1	1	1	1	4	0	1	1	1	1	1	1	1	0	2	2	1	3	1	1	1	1	1	4	0	1	1	1	1	1	1	1	0	1	0	1	1	11	1	1	1	1	1	0	1
2	2	1	3	1	1	1	1	1	6	0	1	1	1	0	0	1	1	0	2	2	1	3	1	1	1	1	1	6	0	1	1	1	0	0	1	1	0	1	2	2	2	19	2	1	1	1	2	2	2
2	2	1	3	1	1	1	1	1	4	0	1	1	1	1	1	1	1	0	2	2	1	3	1	1	1	1	1	4	0	1	1	1	1	1	1	1	0	2	1	1	1	16	1	1	1	1	2	2	1
2	2	1	3	1	1	1	1	1	5	0	1	1	1	1	0	1	1	0	2	2	1	3	1	1	1	1	1	5	0	1	1	1	1	0	1	1	0	1	1	0	0	10	1	0	1	0	1	2	1
2	2	1	3	1	1	2	1	1	4	0	1	1	1	1	1	1	1	0	2	2	1	3	1	1	2	1	1	4	0	1	1	1	1	1	1	1	0	0	0	0	0	0	0	0	0	0	0	0	0
2	2	1	3	1	1	1	1	1	4	0	1	1	1	1	1	1	1	1	2	2	1	3	1	1	1	1	1	4	0	1	1	1	1	1	1	1	1	2	1	2	2	22	2	2	2	2	1	2	2
2	2	1	3	1	1	1	1	1	4	0	1	1	1	1	1	1	1	0	2	2	1	3	1	1	1	1	1	4	0	1	1	1	1	1	1	1	0	0	1	1	0	9	0	1	1	0	1	1	1
2	2	1	3	1	1	1	1	1	4	0	1	1	1	1	1	1	1	0	2	2	1	3	1	1	1	1	1	4	0	1	1	1	1	1	1	1	0	0	0	0	0	4	0	0	1	1	0	0	1
2	2	1	3	1	1	1	1	1	4	0	1	1	1	1	1	1	1	0	2	2	1	3	1	1	1	1	1	4	0	1	1	1	1	1	1	1	0	0	0	0	0	0	0	0	0	0	0	0	0
2	2	1	3	1	1	1	1	1	5	0	1	1	1	1	0	1	1	0	2	2	1	3	1	1	1	1	1	5	0	1	1	1	1	0	1	1	0	1	1	2	1	16	2	0	1	2	1	1	2
2	2	1	3	1	1	1	1	1	5	0	1	1	1	1	0	1	1	1	2	2	1	3	1	1	1	1	1	5	0	1	1	1	1	0	1	1	1	2	2	1	2	21	2	2	1	2	2	2	1
2	2	1	3	1	1	1	1	1	4	0	1	1	1	1	1	1	1		2	2	1	3	1	1	1	1	1	4	0	1	1	1	1	1	1	1		1	1	2	1		2	0	1	0	0		2
2	2	1	3	1	1	1	1	1	6	0	1	1	1	0	0	1	1	0	2	2	1	3	1	1	1	1	1	6	0	1	1	1	0	0	1	1	0	2	2	1	2	18	2	1	2	1	2	1	1
2	2	1	3	1	1	1	1	1	4	0	1	1	1	1	1	1	1	0	2	2	1	3	1	1	1	1	1	4	0	1	1	1	1	1	1	1	0	0	0	0	0	0	0	0	0	0	0	0	0
2	2	1	3	1	1	1	1	1	5	0	1	1	1	1	0	1	1	1	2	2	1	3	1	1	1	1	1	5	0	1	1	1	1	0	1	1	1	2	1	2	2	20	2	1	1	2	2	2	1
2	2	1	3	1	2	2	2	1	5	0	1	1	1	1	1	0	1	1	2	2	1	3	1	2	2	2	1	5	0	1	1	1	1	1	0	1	1	2	1	2	2	20	1	2	2	1	2	1	2
2	2	1	3	1	1	1	1	1	6	0	1	1	1	0	0	1	1	1	2	2	1	3	1	1	1	1	1	6	0	1	1	1	0	0	1	1	1	1	2	2	2	22	2	2	2	2	2	2	1
2	2	1	3	1	1	1	1	1	4	0	1	1	1	1	1	1	1		2	2	1	3	1	1	1	1	1	4	0	1	1	1	1	1	1	1
2	2	1	3	1	1	1	1	1	4	0	1	1	1	1	1	1	1	0	2	2	1	3	1	1	1	1	1	4	0	1	1	1	1	1	1	1	0	1	0	1	1	13	1	0	2	1	1	2	1
2	2	1	3	1	1	1	1	1	4	0	1	1	1	1	1	1	1	0	2	2	1	3	1	1	1	1	1	4	0	1	1	1	1	1	1	1	0	0	0	1	0	6	1	1	0	1	0	0	2
2	2	1	3	1	1	1	1	1	6	0	1	1	1	0	0	1	1	1	2	2	1	3	1	1	1	1	1	6	0	1	1	1	0	0	1	1	1	2	2	1	2	24	3	3	2	1	1	1	3
2	2	1	3	1	1	1	1	1	4	0	1	1	1	1	1	1	1	1	2	2	1	3	1	1	1	1	1	4	0	1	1	1	1	1	1	1	1	2	2	2	2	24	2	2	2	2	2	2	3
2	2	1	3	1	1	1	1	1	4	0	1	1	1	1	1	1	1	0	2	2	1	3	1	1	1	1	1	4	0	1	1	1	1	1	1	1	0	1	1	2	1	15	1	0	1	2	2	1	1
2	2	1	3	1	1	1	1	1	4	0	1	1	1	1	1	1	1	1	2	2	1	3	1	1	1	1	1	4	0	1	1	1	1	1	1	1	1	4	4	4	4	45	4	4	3	4	4	4	4
2	2	1	3	1	1	1	1	1	5	0	1	1	1	0	1	1	1	1	2	2	1	3	1	1	1	1	1	5	0	1	1	1	0	1	1	1	1	2	2	2	2	24	3	2	2	2	1	2	2
2	2	1	3	1	1	1	1	1	4	0	1	1	1	1	1	1	1	0	2	2	1	3	1	1	1	1	1	4	0	1	1	1	1	1	1	1	0	0	0	1	0	8	2	0	2	2	0	0	1
2	2	1	3	1	1	1	1	1	5	0	1	1	1	1	0	1	1	1	2	2	1	3	1	1	1	1	1	5	0	1	1	1	1	0	1	1	1	1	2	2	2	22	1	2	2	2	2	2	2
2	2	1	3	1	1	1	1	1	5	0	1	1	1	1	0	1	1	1	2	2	1	3	1	1	1	1	1	5	0	1	1	1	1	0	1	1	1	2	2	2	2	21	2	2	2	1	2	2	2
2	2	1	3	1	1	1	1	1	5	0	1	1	1	1	0	1	1	1	2	2	1	3	1	1	1	1	1	5	0	1	1	1	1	0	1	1	1	2	2	1	2	21	2	2	2	1	2	2	2
2	2	1	3	1	1	1	1	1	6	0	1	1	1	0	0	1	1	0	2	2	1	3	1	1	1	1	1	6	0	1	1	1	0	0	1	1	0	1	1	1	1	15	2	1	1	0	1	1	2
2	2	1	3	1	1	1	1	1	4	0	1	1	1	1	1	1	1	0	2	2	1	3	1	1	1	1	1	4	0	1	1	1	1	1	1	1	0	0	0	0	0	0	0	0	0	0	0	0	0
2	2	1	3	1	1	1	1	1	4	0	1	1	1	1	1	1	1		2	2	1	3	1	1	1	1	1	4	0	1	1	1	1	1	1	1		2	2		3		4		2		3	2
2	2	1	3	1	1	1	1	1	4	0	1	1	1	1	1	1	1		2	2	1	3	1	1	1	1	1	4	0	1	1	1	1	1	1	1
2	2	1	3	1	1	1	1	1	4	0	1	1	1	1	1	1	1		2	2	1	3	1	1	1	1	1	4	0	1	1	1	1	1	1	1
2	2	1	3	1	1	1	1	1	5	0	1	1	1	1	0	1	1	1	2	2	1	3	1	1	1	1	1	5	0	1	1	1	1	0	1	1	1	1	2	1	2	20	1	2	2	1	2	2	2
2	2	1	3	1	1	1	1	1	4	0	1	1	1	1	1	1	1		2	2	1	3	1	1	1	1	1	4	0	1	1	1	1	1	1	1
2	2	1	3	1	1	1	1	1	4	0	1	1	1	1	1	1	1	1	2	2	1	3	1	1	1	1	1	4	0	1	1	1	1	1	1	1	1	2	1	2	2	22	2	2	1	2	2	3	1
2	2	1	3	1	2	2	2	1	6	0	1	1	1	1	0	0	1		2	2	1	3	1	2	2	2	1	6	0	1	1	1	1	0	0	1
2	2	1	3	1	1	1	1	1	4	0	1	1	1	1	1	1	1	0	2	2	1	3	1	1	1	1	1	4	0	1	1	1	1	1	1	1	0	1	1	2	1	19	2	1	2	2	2	2	2
2	2	1	3	1	1	1	1	1	4	0	1	1	1	1	1	1	1	1	2	2	1	3	1	1	1	1	1	4	0	1	1	1	1	1	1	1	1	1	1	2	2	21	2	2	2	2	1	1	2
2	2	1	3	1	1	1	1	1	4	0	1	1	1	1	1	1	1		2	2	1	3	1	1	1	1	1	4	0	1	1	1	1	1	1	1		2	2	1	1		2	2	2	2			2
2	2	1	3	1	1	1	1	1	4	0	1	1	1	1	1	1	1	1	2	2	1	3	1	1	1	1	1	4	0	1	1	1	1	1	1	1	1	1	2	2	2	23	2	2	2	2	2	2	2
2	2	1	3	1	1	1	1	1	4	0	1	1	1	1	1	1	1		2	2	1	3	1	1	1	1	1	4	0	1	1	1	1	1	1	1
2	2	1	3	1	1	1	1	1	4	0	1	1	1	1	1	1	1	1	2	2	1	3	1	1	1	1	1	4	0	1	1	1	1	1	1	1	1	2	2	1	2	22	2	1	2	1	2	3	2
2	2	1	3	1	1	1	1	1	4	0	1	1	1	1	1	1	1	1	2	2	1	3	1	1	1	1	1	4	0	1	1	1	1	1	1	1	1	2	2	1	2	20	2	2	1	1	2	2	1
2	2	1	3	1	1	1	1	1	5	0	1	1	1	0	1	1	1	0	2	2	1	3	1	1	1	1	1	5	0	1	1	1	0	1	1	1	0	2	2	1	2	17	2	1	1	1	1	1	1
2	2	1	3	1	1	1	1	1	4	0	1	1	1	1	1	1	1	0	2	2	1	3	1	1	1	1	1	4	0	1	1	1	1	1	1	1	0	0	0	0	0	0	0	0	0	0	0	0	0
2	2	1	3	1	1	1	1	1	4	0	1	1	1	1	1	1	1	1	2	2	1	3	1	1	1	1	1	4	0	1	1	1	1	1	1	1	1	3	2	1	2	26	2	2	2	2	2	2	3
2	2	1	3	1	1	1	1	1	5	0	1	1	1	0	1	1	1	0	2	2	1	3	1	1	1	1	1	5	0	1	1	1	0	1	1	1	0	0	1	2	1	15	2	1	0	1	1	2	1
2	2	1	3	1	1	1	1	1	4	0	1	1	1	1	1	1	1	0	2	2	1	3	1	1	1	1	1	4	0	1	1	1	1	1	1	1	0	0	0	0	0	0	0	0	0	0	0	0	0
2	2	1	3	1	1	1	1	1	5	0	1	1	1	0	1	1	1	0	2	2	1	3	1	1	1	1	1	5	0	1	1	1	0	1	1	1	0	1	0	1	1	17	2	1	1	2	2	2	2
2	2	1	3	1	1	1	1	1	4	0	1	1	1	1	1	1	1	1	2	2	1	3	1	1	1	1	1	4	0	1	1	1	1	1	1	1	1	1	1	2	2	20	2	1	1	2	2	2	2
2	2	1	3	1	1	1	1	1	4	0	1	1	1	1	1	1	1	1	2	2	1	3	1	1	1	1	1	4	0	1	1	1	1	1	1	1	1	2	2	2	2	27	2	3	2	3	2	2	2
2	2	1	3	1	1	1	1	1	6	0	1	1	1	0	0	1	1	1	2	2	1	3	1	1	1	1	1	6	0	1	1	1	0	0	1	1	1	1	1	2	1	21	1	2	2	2	2	2	2
2	2	1	3	1	1	1	1	1	4	0	1	1	1	1	1	1	1	1	2	2	1	3	1	1	1	1	1	4	0	1	1	1	1	1	1	1	1	2	1	2	2	20	2	2	2	1	2	2	1
2	2	1	3	1	1	1	1	1	4	0	1	1	1	1	1	1	1	0	2	2	1	3	1	1	1	1	1	4	0	1	1	1	1	1	1	1	0	0	0	0	2	14	1	2	1	3	0	0	3
2	2	1	3	1	1	1	1	1	4	0	1	1	1	1	1	1	1		2	2	1	3	1	1	1	1	1	4	0	1	1	1	1	1	1	1
2	2	1	3	1	1	1	1	1	6	0	1	1	1	0	0	1	1	0	2	2	1	3	1	1	1	1	1	6	0	1	1	1	0	0	1	1	0	1	0	0	1	8	0	1	0	0	2	1	0
2	2	1	3	1	1	1	1	1	4	0	1	1	1	1	1	1	1	0	2	2	1	3	1	1	1	1	1	4	0	1	1	1	1	1	1	1	0	0	0	0	0	2	0	0	0	0	0	0	2
2	2	1	3	1	1	1	1	1	6	0	1	1	1	0	0	1	1	1	2	2	1	3	1	1	1	1	1	6	0	1	1	1	0	0	1	1	1	2	2	2	2	27	3	3	2	3	2	2	2
2	2	1	3	1	1	1	1	1	4	0	1	1	1	1	1	1	1	1	2	2	1	3	1	1	1	1	1	4	0	1	1	1	1	1	1	1	1	2	2	2	1	21	2	1	2	1	2	2	2
2	2	1	3	1	1	1	1	1	5	0	1	1	1	1	0	1	1	0	2	2	1	3	1	1	1	1	1	5	0	1	1	1	1	0	1	1	0	1	2	1	2	19	2	1	1	2	1	2	2
2	2	1	3	1	1	1	1	1	4	0	1	1	1	1	1	1	1	0	2	2	1	3	1	1	1	1	1	4	0	1	1	1	1	1	1	1	0	0	1	0	1	8	0	0	0	1	1	1	1
2	2	1	3	1	1	1	1	1	4	0	1	1	1	1	1	1	1	1	2	2	1	3	1	1	1	1	1	4	0	1	1	1	1	1	1	1	1	2	2	1	2	20	2	1	2	1	2	2	2
2	2	1	3	1	1	1	1	1	6	0	1	1	1	0	0	1	1	0	2	2	1	3	1	1	1	1	1	6	0	1	1	1	0	0	1	1	0	1	1	0	1	8	0	1	1	0	1	1	1
2	2	1	3	1	1	1	1	1	5	0	1	1	1	1	0	1	1	1	2	2	1	3	1	1	1	1	1	5	0	1	1	1	1	0	1	1	1	1	2	1	1	22	2	2	2	2	1	2	3
2	2	1	3	1	1	1	1	1	4	0	1	1	1	1	1	1	1		2	2	1	3	1	1	1	1	1	4	0	1	1	1	1	1	1	1		4	4	2	1				0	2	0	0	3
2	2	1	3	1	1	1	1	1	5	0	1	1	1	1	0	1	1	0	2	2	1	3	1	1	1	1	1	5	0	1	1	1	1	0	1	1	0	0	1	1	1	17	2	1	2	1	2	2	2
2	2	1	3	1	1	1	1	1	5	0	1	1	1	1	0	1	1	0	2	2	1	3	1	1	1	1	1	5	0	1	1	1	1	0	1	1	0	1	2	1	1	13	1	1	0	1	1	1	1
2	2	1	3	1	1	1	1	1	5	0	1	1	1	1	0	1	1	0	2	2	1	3	1	1	1	1	1	5	0	1	1	1	1	0	1	1	0	1	1	0	1	12	1	0	1	1	2	1	1
2	2	1	3	1	1	1	1	1	4	0	1	1	1	1	1	1	1	0	2	2	1	3	1	1	1	1	1	4	0	1	1	1	1	1	1	1	0	1	2	2	2	19	2	1	1	1	1	2	2
2	2	1	3	1	1	1	1	1	4	0	1	1	1	1	1	1	1	0	2	2	1	3	1	1	1	1	1	4	0	1	1	1	1	1	1	1	0	0	0	0	0	3	1	0	1	0	0	0	0
2	2	1	3	1	1	1	1	1	5	0	1	1	1	1	0	1	1	1	2	2	1	3	1	1	1	1	1	5	0	1	1	1	1	0	1	1	1	3	3	3	3	35	3	3	3	3	2	3	3
2	2	1	3	1	1	1	1	1	5	0	1	1	1	1	0	1	1	0	2	2	1	3	1	1	1	1	1	5	0	1	1	1	1	0	1	1	0	1	1	1	2	18	2	1	1	1	2	2	1
2	2	1	3	1	1	1	1	1	4	0	1	1	1	1	1	1	1		2	2	1	3	1	1	1	1	1	4	0	1	1	1	1	1	1	1
2	2	1	3	1	1	2	1	1	4	0	1	1	1	1	1	1	1	0	2	2	1	3	1	1	2	1	1	4	0	1	1	1	1	1	1	1	0	0	1	1	1	11	2	0	2	2	0	1	1
2	2	1	3	1	1	1	1	1	5	0	1	1	1	1	0	1	1	0	2	2	1	3	1	1	1	1	1	5	0	1	1	1	1	0	1	1	0	1	1	1	2	17	2	1	1	2	1	2	1
2	2	1	3	1	1	1	1	1	4	0	1	1	1	1	1	1	1	1	2	2	1	3	1	1	1	1	1	4	0	1	1	1	1	1	1	1	1	0	0	2	3	20	2	2	1	4	2	0	3
2	2	1	3	1	1	1	1	1	5	0	1	1	1	1	0	1	1	0	2	2	1	3	1	1	1	1	1	5	0	1	1	1	1	0	1	1	0	1	1	2	1	17	2	1	1	2	2	2	1
2	2	1	3	1	1	1	1	1	5	0	1	1	1	0	1	1	1	0	2	2	1	3	1	1	1	1	1	5	0	1	1	1	0	1	1	1	0	2	1	1	1	19	2	1	1	2	2	2	2
2	2	1	3	1	1	1	1	1	4	0	1	1	1	1	1	1	1	1	2	2	1	3	1	1	1	1	1	4	0	1	1	1	1	1	1	1	1	2	2	1	2	22	2	2	2	1	2	2	2
2	2	1	3	1	1	1	1	1	5	0	1	1	1	1	0	1	1	0	2	2	1	3	1	1	1	1	1	5	0	1	1	1	1	0	1	1	0	1	1	2	1	19	2	2	1	2	2	2	2
2	2	1	3	1	1	1	1	1	5	0	1	1	1	1	0	1	1	1	2	2	1	3	1	1	1	1	1	5	0	1	1	1	1	0	1	1	1	1	2	1	2	25	2	2	2	2	3	3	2
2	2	1	3	1	1	1	1	1	4	0	1	1	1	1	1	1	1	1	2	2	1	3	1	1	1	1	1	4	0	1	1	1	1	1	1	1	1	2	2	2	2	24	2	2	2	3	2	2	1
2	2	1	3	1	1	1	1	1	6	0	1	1	1	0	0	1	1	0	2	2	1	3	1	1	1	1	1	6	0	1	1	1	0	0	1	1	0	1	1	1	2	18	2	2	2	2	1	1	2
2	2	1	3	1	1	1	1	1	4	0	1	1	1	1	1	1	1	0	2	2	1	3	1	1	1	1	1	4	0	1	1	1	1	1	1	1	0	1	1	2	2	18	2	1	1	2	1	2	2
2	2	1	3	1	1	1	1	1	5	0	1	1	1	0	1	1	1	0	2	2	1	3	1	1	1	1	1	5	0	1	1	1	0	1	1	1	0	1	1	0	1	14	2	1	1	2	1	0	2
2	2	1	3	1	1	1	1	1	5	0	1	1	1	1	0	1	1	1	2	2	1	3	1	1	1	1	1	5	0	1	1	1	1	0	1	1	1	2	4	4	2	37	3	4	3	3	3	3	3
2	2	1	3	1	1	1	1	1	4	0	1	1	1	1	1	1	1	0	2	2	1	3	1	1	1	1	1	4	0	1	1	1	1	1	1	1	0	1	1	0	1	13	1	0	1	2	1	2	1
2	2	1	3	1	1	1	1	1	5	0	1	1	1	0	1	1	1	0	2	2	1	3	1	1	1	1	1	5	0	1	1	1	0	1	1	1	0	1	1	0	1	10	1	0	1	0	1	1	1
2	2	1	3	1	1	1	1	1	4	0	1	1	1	1	1	1	1	0	2	2	1	3	1	1	1	1	1	4	0	1	1	1	1	1	1	1	0	0	0	0	0	0	0	0	0	0	0	0	0
2	2	1	3	1	1	1	1	1	5	0	1	1	1	1	0	1	1	0	2	2	1	3	1	1	1	1	1	5	0	1	1	1	1	0	1	1	0	1	1	2	1	17	1	2	1	2	2	2	0
2	2	1	3	1	1	1	1	1	4	0	1	1	1	1	1	1	1	1	2	2	1	3	1	1	1	1	1	4	0	1	1	1	1	1	1	1	1	1	1	2	2	22	2	2	2	2	2	2	2
2	2	1	3	1	1	1	1	1	4	0	1	1	1	1	1	1	1	0	2	2	1	3	1	1	1	1	1	4	0	1	1	1	1	1	1	1	0	1	1	2	2	17	2	1	1	2	1	1	2
2	2	1	3	1	1	1	1	1	4	0	1	1	1	1	1	1	1	0	2	2	1	3	1	1	1	1	1	4	0	1	1	1	1	1	1	1	0	2	1	1	2	19	2	1	1	2	2	2	1
2	2	1	3	1	1	1	1	1	4	0	1	1	1	1	1	1	1	0	2	2	1	3	1	1	1	1	1	4	0	1	1	1	1	1	1	1	0	0	1	1	1	11	1	1	1	1	2	1	0
2	2	1	3	1	1	1	1	1	5	0	1	1	1	1	0	1	1	1	2	2	1	3	1	1	1	1	1	5	0	1	1	1	1	0	1	1	1	3	2	2	2	28	3	3	2	3	3	2	0
2	2	1	3	1	1	1	1	1	4	0	1	1	1	1	1	1	1	0	2	2	1	3	1	1	1	1	1	4	0	1	1	1	1	1	1	1	0	2	2	1	2	18	1	0	2	1	1	2	2
2	2	1	3	1	1	2	1	1	4	0	1	1	1	1	1	1	1	0	2	2	1	3	1	1	2	1	1	4	0	1	1	1	1	1	1	1	0	0	0	0	0	0	0	0	0	0	0	0	0
2	2	1	3	1	1	1	1	1	4	0	1	1	1	1	1	1	1	0	2	2	1	3	1	1	1	1	1	4	0	1	1	1	1	1	1	1	0	0	0	0	0	0	0	0	0	0	0	0	0
2	2	1	3	1	1	1	1	1	4	0	1	1	1	1	1	1	1	1	2	2	1	3	1	1	1	1	1	4	0	1	1	1	1	1	1	1	1	1	2	2	2	23	2	2	2	2	2	2	2
2	2	1	3	1	1	1	1	1	4	0	1	1	1	1	1	1	1	0	2	2	1	3	1	1	1	1	1	4	0	1	1	1	1	1	1	1	0	0	0	0	0	1	0	0	0	0	0	1	0
2	2	1	3	1	1	1	1	1	4	0	1	1	1	1	1	1	1	1	2	2	1	3	1	1	1	1	1	4	0	1	1	1	1	1	1	1	1	2	2	1	2	21	2	2	2	1	1	2	2
2	2	1	3	1	1	1	1	1	5	0	1	1	1	1	0	1	1	1	2	2	1	3	1	1	1	1	1	5	0	1	1	1	1	0	1	1	1	1	0	2	2	21	2	1	1	2	3	3	1
2	2	1	3	1	1	1	1	1	4	0	1	1	1	1	1	1	1	0	2	2	1	3	1	1	1	1	1	4	0	1	1	1	1	1	1	1	0	0	0	0	1	12	1	1	1	3	0	0	2
2	2	1	3	1	1	1	1	1	4	0	1	1	1	1	1	1	1	0	2	2	1	3	1	1	1	1	1	4	0	1	1	1	1	1	1	1	0	2	1	2	1	17	2	1	1	2	1	1	2
2	2	1	3	1	1	1	1	1	4	0	1	1	1	1	1	1	1	0	2	2	1	3	1	1	1	1	1	4	0	1	1	1	1	1	1	1	0	1	0	0	1	11	1	0	0	1	2	2	1
2	2	1	3	1	1	1	1	1	4	0	1	1	1	1	1	1	1	0	2	2	1	3	1	1	1	1	1	4	0	1	1	1	1	1	1	1	0	0	0	0	0	1	0	0	0	0	1	0	0
2	2	1	3	1	1	1	1	1	5	0	1	1	1	1	0	1	1	0	2	2	1	3	1	1	1	1	1	5	0	1	1	1	1	0	1	1	0	0	0	0	2	3	0	0	0	0	0	0	1
2	2	1	3	1	1	1	1	1	6	0	1	1	1	0	0	1	1	1	2	2	1	3	1	1	1	1	1	6	0	1	1	1	0	0	1	1	1	2	2	1	2	20	1	2	2	1	2	2	1
2	2	1	3	1	1	1	1	1	5	0	1	1	1	1	0	1	1	0	2	2	1	3	1	1	1	1	1	5	0	1	1	1	1	0	1	1	0	1	1	2	2	17	1	0	1	2	2	2	1
2	2	1	3	1	1	1	1	1	4	0	1	1	1	1	1	1	1		2	2	1	3	1	1	1	1	1	4	0	1	1	1	1	1	1	1
2	2	1	3	1	2	2	2	1	7	0	1	1	1	0	0	0	0	0	2	2	1	3	1	2	2	2	1	7	0	1	1	1	0	0	0	0	0	0	0	0	0	3	0	0	0	0	3	0	0
2	2	1	3	1	1	1	1	1	4	0	1	1	1	1	1	1	1	0	2	2	1	3	1	1	1	1	1	4	0	1	1	1	1	1	1	1	0	1	1	2	1	13	1	1	2	2	2	0	0
2	2	1	3	1	1	1	1	1	4	0	1	1	1	1	1	1	1	0	2	2	1	3	1	1	1	1	1	4	0	1	1	1	1	1	1	1	0	2	1	1	1	17	2	1	1	1	2	2	1
2	2	1	3	1	1	2	1	1	4	0	1	1	1	1	1	1	1	0	2	2	1	3	1	1	2	1	1	4	0	1	1	1	1	1	1	1	0	0	0	0	0	0	0	0	0	0	0	0	0
2	2	1	3	1	1	1	1	1	5	0	1	1	1	1	0	1	1	1	2	2	1	3	1	1	1	1	1	5	0	1	1	1	1	0	1	1	1	1	1	2	2	22	2	2	1	2	3	2	2
2	2	1	3	1	1	1	1	1	5	0	1	1	1	1	0	1	1	1	2	2	1	3	1	1	1	1	1	5	0	1	1	1	1	0	1	1	1	3	2	3	3	34	3	3	2	3	3	3	3
2	2	1	3	1	1	1	1	1	4	0	1	1	1	1	1	1	1	0	2	2	1	3	1	1	1	1	1	4	0	1	1	1	1	1	1	1	0	1	1	2	1	19	1	2	1	2	2	2	2
2	2	1	3	1	1	1	1	1	4	0	1	1	1	1	1	1	1	0	2	2	1	3	1	1	1	1	1	4	0	1	1	1	1	1	1	1	0	1	1	0	1	14	1	1	1	2	2	2	1
2	2	1	3	1	1	1	1	1	4	0	1	1	1	1	1	1	1	0	2	2	1	3	1	1	1	1	1	4	0	1	1	1	1	1	1	1	0	1	1	2	2	19	1	2	1	2	2	2	2
2	2	1	3	1	1	1	1	1	5	0	1	1	1	0	1	1	1	0	2	2	1	3	1	1	1	1	1	5	0	1	1	1	0	1	1	1	0	1	1	2	1	19	3	1	1	2	2	2	1
2	2	1	3	1	1	1	1	1	5	0	1	1	1	1	0	1	1	0	2	2	1	3	1	1	1	1	1	5	0	1	1	1	1	0	1	1	0	1	2	1	1	14	2	1	1	1	1	1	2
2	2	1	3	1	1	1	1	1	4	0	1	1	1	1	1	1	1	0	2	2	1	3	1	1	1	1	1	4	0	1	1	1	1	1	1	1	0	2	2	1	2	18	0	1	1	1	2	2	2
2	2	1	3	1	1	1	1	1	5	0	1	1	1	1	0	1	1	0	2	2	1	3	1	1	1	1	1	5	0	1	1	1	1	0	1	1	0	1	2	1	2	18	2	1	1	2	2	2	1
2	2	1	3	1	1	1	1	1	4	0	1	1	1	1	1	1	1	0	2	2	1	3	1	1	1	1	1	4	0	1	1	1	1	1	1	1	0	1	2	2	2	13	0	0	1	1	1	1	0
2	2	1	3	1	1	1	1	1	6	0	1	1	1	0	0	1	1	0	2	2	1	3	1	1	1	1	1	6	0	1	1	1	0	0	1	1	0	1	0	1	1	11	2	1	0	1	2	1	1
2	2	1	3	1	1	1	1	1	5	0	1	1	1	1	0	1	1	0	2	2	1	3	1	1	1	1	1	5	0	1	1	1	1	0	1	1	0	2	2	1	1	17	1	1	1	1	2	3	1
2	2	1	3	1	1	1	1	1	6	0	1	1	1	0	0	1	1	0	2	2	1	3	1	1	1	1	1	6	0	1	1	1	0	0	1	1	0	1	0	1	2	16	2	1	1	2	1	1	2
2	2	1	3	1	1	1	1	1	4	0	1	1	1	1	1	1	1	1	2	2	1	3	1	1	1	1	1	4	0	1	1	1	1	1	1	1	1	3	3	3	3	35	3	3	3	3	4	2	3
2	2	1	3	1	1	1	1	1	4	0	1	1	1	1	1	1	1	0	2	2	1	3	1	1	1	1	1	4	0	1	1	1	1	1	1	1	0	0	0	0	0	3	0	0	0	0	1	1	0
2	2	1	3	1	1	1	1	1	4	0	1	1	1	1	1	1	1	1	2	2	1	3	1	1	1	1	1	4	0	1	1	1	1	1	1	1	1	2	2	2	2	23	2	2	2	2	1	2	2
2	2	1	3	1	1	1	1	1	5	0	1	1	1	1	0	1	1	1	2	2	1	3	1	1	1	1	1	5	0	1	1	1	1	0	1	1	1	3	3	2	1	24	2	2	1	2	2	1	3
2	2	1	3	1	1	1	1	1	5	0	1	1	1	0	1	1	1	0	2	2	1	3	1	1	1	1	1	5	0	1	1	1	0	1	1	1	0	1	0	1	1	8	1	0	1	1	1	1	0
2	2	1	3	1	1	1	1	1	6	0	1	1	1	0	0	1	1	1	2	2	1	3	1	1	1	1	1	6	0	1	1	1	0	0	1	1	1	2	2	1	2	22	2	2	2	1	2	2	2
2	2	1	3	1	1	1	1	1	4	0	1	1	1	1	1	1	1	1	2	2	1	3	1	1	1	1	1	4	0	1	1	1	1	1	1	1	1	2	2	1	2	21	2	2	1	2	1	2	3
2	2	1	3	1	1	1	1	1	5	0	1	1	1	1	0	1	1	1	2	2	1	3	1	1	1	1	1	5	0	1	1	1	1	0	1	1	1	2	2	2	2	21	2	2	2	1	2	2	1
2	2	1	3	1	2	2	2	1	7	0	1	1	1	0	0	0	0	0	2	2	1	3	1	2	2	2	1	7	0	1	1	1	0	0	0	0	0	1	1	1	1	12	1	1	1	1	1	1	1
2	2	1	3	1	1	1	1	1	5	0	1	1	1	1	0	1	1		2	2	1	3	1	1	1	1	1	5	0	1	1	1	1	0	1	1		0	0	0	0		0	1	0	1	1	1	0
2	2	1	3	1	1	1	1	1	4	0	1	1	1	1	1	1	1		2	2	1	3	1	1	1	1	1	4	0	1	1	1	1	1	1	1
2	2	1	3	1	1	1	1	1	4	0	1	1	1	1	1	1	1	0	2	2	1	3	1	1	1	1	1	4	0	1	1	1	1	1	1	1	0	1	0	1	1	7	1	1	0	1	0	0	1
2	2	1	3	1	1	1	1	1	4	0	1	1	1	1	1	1	1	1	2	2	1	3	1	1	1	1	1	4	0	1	1	1	1	1	1	1	1	2	2	2	4	29	3	3	2	2	2	1	4
2	2	1	3	1	1	1	1	1	4	0	1	1	1	1	1	1	1		2	2	1	3	1	1	1	1	1	4	0	1	1	1	1	1	1	1
2	2	1	3	1	1	1	1	1	4	0	1	1	1	1	1	1	1	1	2	2	1	3	1	1	1	1	1	4	0	1	1	1	1	1	1	1	1	1	2	2	2	23	2	2	2	1	2	3	2
2	2	1	3	1	1	1	1	1	4	0	1	1	1	1	1	1	1	0	2	2	1	3	1	1	1	1	1	4	0	1	1	1	1	1	1	1	0	1	2	1	1	19	2	1	2	1	2	2	2
2	2	1	3	1	1	1	1	1	4	0	1	1	1	1	1	1	1	0	2	2	1	3	1	1	1	1	1	4	0	1	1	1	1	1	1	1	0	4	0	0	1	15	2	2	1	0	0	1	3
2	2	1	3	1	1	1	1	1	4	0	1	1	1	1	1	1	1	1	2	2	1	3	1	1	1	1	1	4	0	1	1	1	1	1	1	1	1	1	2	2	1	21	2	2	2	2	2	2	1
2	2	1	3	1	1	2	1	1	5	0	1	1	1	0	1	1	1		2	2	1	3	1	1	2	1	1	5	0	1	1	1	0	1	1	1
2	2	1	3	1	1	1	1	1	4	0	1	1	1	1	1	1	1	1	2	2	1	3	1	1	1	1	1	4	0	1	1	1	1	1	1	1	1	3	2	2	2	27	2	2	2	3	3	2	2
2	2	1	3	1	1	1	1	1	5	0	1	1	1	1	0	1	1	0	2	2	1	3	1	1	1	1	1	5	0	1	1	1	1	0	1	1	0	1	2	2	1	16	2	2	0	1	1	2	1
2	2	1	3	1	1	1	1	1	4	0	1	1	1	1	1	1	1		2	2	1	3	1	1	1	1	1	4	0	1	1	1	1	1	1	1
2	2	1	3	1	1	1	1	1	5	0	1	1	1	1	0	1	1	0	2	2	1	3	1	1	1	1	1	5	0	1	1	1	1	0	1	1	0	1	1	2	2	18	1	2	2	2	1	1	1
2	2	1	3	1	1	1	1	1	4	0	1	1	1	1	1	1	1	0	2	2	1	3	1	1	1	1	1	4	0	1	1	1	1	1	1	1	0	0	0	0	1	13	0	1	1	1	2	2	3
2	2	1	3	1	1	1	1	1	5	0	1	1	1	1	0	1	1	1	2	2	1	3	1	1	1	1	1	5	0	1	1	1	1	0	1	1	1	2	2	2	3	25	2	2	2	1	1	2	3
2	2	1	3	1	1	1	1	1	4	0	1	1	1	1	1	1	1	0	2	2	1	3	1	1	1	1	1	4	0	1	1	1	1	1	1	1	0	2	2	1	1	19	2	1	2	1	1	2	2
2	2	1	3	1	1	1	1	1	5	0	1	1	1	1	0	1	1	1	2	2	1	3	1	1	1	1	1	5	0	1	1	1	1	0	1	1	1	2	3	3	3	26	3	0	2	2	3	3	1
2	2	1	3	1	1	1	1	1	4	0	1	1	1	1	1	1	1	0	2	2	1	3	1	1	1	1	1	4	0	1	1	1	1	1	1	1	0	2	1	1	1	19	2	1	1	2	2	2	2
2	2	1	3	1	1	1	1	1	5	0	1	1	1	1	0	1	1	0	2	2	1	3	1	1	1	1	1	5	0	1	1	1	1	0	1	1	0	1	2	1	1	17	1	2	1	1	2	1	2
2	2	1	3	1	1	1	1	1	5	0	1	1	1	0	1	1	1	0	2	2	1	3	1	1	1	1	1	5	0	1	1	1	0	1	1	1	0	2	2	1	1	18	2	2	1	1	2	2	1
2	2	1	3	1	1	1	1	1	4	0	1	1	1	1	1	1	1	1	2	2	1	3	1	1	1	1	1	4	0	1	1	1	1	1	1	1	1	4	4	4	4	45	4	4	4	4	3	3	4
2	2	1	3	1	1	1	1	1	5	0	1	1	1	1	0	1	1	0	2	2	1	3	1	1	1	1	1	5	0	1	1	1	1	0	1	1	0	2	1	1	1	16	1	1	1	1	2	2	1
2	2	1	3	1	1	1	1	1	5	0	1	1	1	0	1	1	1	0	2	2	1	3	1	1	1	1	1	5	0	1	1	1	0	1	1	1	0	0	0	1	0	4	0	0	0	0	1	1	0
2	2	1	3	1	1	1	1	1	4	0	1	1	1	1	1	1	1	0	2	2	1	3	1	1	1	1	1	4	0	1	1	1	1	1	1	1	0	1	2	0	2	13	1	2	1	1	1	1	0
2	2	1	3	1	1	1	1	1	4	0	1	1	1	1	1	1	1	0	2	2	1	3	1	1	1	1	1	4	0	1	1	1	1	1	1	1	0	2	1	1	1	19	1	2	1	2	1	3	1
2	2	1	3	1	1	1	1	1	6	0	1	1	1	0	0	1	1	0	2	2	1	3	1	1	1	1	1	6	0	1	1	1	0	0	1	1	0	1	1	0	2	13	1	0	1	2	1	2	1
2	2	1	3	1	1	1	1	1	5	0	1	1	1	1	0	1	1	1	2	2	1	3	1	1	1	1	1	5	0	1	1	1	1	0	1	1	1	2	1	1	1	20	2	2	2	1	2	2	2
2	2	1	3	1	1	1	1	1	5	0	1	1	1	1	0	1	1		2	2	1	3	1	1	1	1	1	5	0	1	1	1	1	0	1	1
2	2	1	3	1	1	1	1	1	5	0	1	1	1	1	0	1	1	1	2	2	1	3	1	1	1	1	1	5	0	1	1	1	1	0	1	1	1	3	3	3	3	36	3	3	3	3	3	3	3
2	2	1	3	1	1	1	1	1	6	0	1	1	1	0	0	1	1	1	2	2	1	3	1	1	1	1	1	6	0	1	1	1	0	0	1	1	1	3	2	3	2	31	3	4	3	3	2	2	3
2	2	1	3	1	1	1	1	1	6	0	1	1	1	0	0	1	1	0	2	2	1	3	1	1	1	1	1	6	0	1	1	1	0	0	1	1	0	1	0	1	0	8	0	0	0	0	2	2	1
2	2	1	3	1	1	1	1	1	4	0	1	1	1	1	1	1	1	0	2	2	1	3	1	1	1	1	1	4	0	1	1	1	1	1	1	1	0	0	0	0	1	1	0	0	0	0	0	0	0
2	2	1	3	1	1	1	1	1	4	0	1	1	1	1	1	1	1		2	2	1	3	1	1	1	1	1	4	0	1	1	1	1	1	1	1
2	2	1	3	1	1	1	1	1	4	0	1	1	1	1	1	1	1	0	2	2	1	3	1	1	1	1	1	4	0	1	1	1	1	1	1	1	0	0	0	1	0	3	0	0	0	1	0	0	1
2	2	1	3	1	1	1	1	1	5	0	1	1	1	1	0	1	1	0	2	2	1	3	1	1	1	1	1	5	0	1	1	1	1	0	1	1	0	0	0	0	0	0	0	0	0	0	0	0	0
2	2	1	3	1	1	1	1	1	4	0	1	1	1	1	1	1	1	0	2	2	1	3	1	1	1	1	1	4	0	1	1	1	1	1	1	1	0	2	2	2	2	19	1	2	2	1	1	1	2
2	2	1	3	1	1	1	1	1	4	0	1	1	1	1	1	1	1	0	2	2	1	3	1	1	1	1	1	4	0	1	1	1	1	1	1	1	0	0	0	0	0	0	0	0	0	0	0	0	0
2	2	1	3	1	1	1	1	1	4	0	1	1	1	1	1	1	1	1	2	2	1	3	1	1	1	1	1	4	0	1	1	1	1	1	1	1	1	3	3	2	3	29	3	2	2	2	2	3	2
2	2	1	3	1	1	1	1	1	4	0	1	1	1	1	1	1	1	0	2	2	1	3	1	1	1	1	1	4	0	1	1	1	1	1	1	1	0	0	0	0	1	3	0	0	0	1	0	0	1
2	2	1	3	1	1	1	1	1	4	0	1	1	1	1	1	1	1	0	2	2	1	3	1	1	1	1	1	4	0	1	1	1	1	1	1	1	0	0	0	0	1	9	1	0	2	1	0	0	2
2	2	1	3	1	1	1	1	1	5	0	1	1	1	1	0	1	1	1	2	2	1	3	1	1	1	1	1	5	0	1	1	1	1	0	1	1	1	3	3	3	3	34	3	3	3	3	2	2	3
2	2	1	3	1	1	1	1	1	4	0	1	1	1	1	1	1	1	0	2	2	1	3	1	1	1	1	1	4	0	1	1	1	1	1	1	1	0	0	0	0	0	2	0	0	0	0	0	0	2
2	2	1	3	1	1	1	1	1	5	0	1	1	1	1	0	1	1	1	2	2	1	3	1	1	1	1	1	5	0	1	1	1	1	0	1	1	1	2	2	2	2	26	2	3	2	1	2	3	2
2	2	1	3	1	1	1	1	1	5	0	1	1	1	1	0	1	1	0	2	2	1	3	1	1	1	1	1	5	0	1	1	1	1	0	1	1	0	2	2	1	2	17	2	0	2	1	1	1	1
2	2	1	3	1	1	1	1	1	4	0	1	1	1	1	1	1	1	0	2	2	1	3	1	1	1	1	1	4	0	1	1	1	1	1	1	1	0	1	1	2	2	18	1	1	1	2	2	2	1
2	2	1	3	1	1	1	1	1	5	0	1	1	1	1	0	1	1	1	2	2	1	3	1	1	1	1	1	5	0	1	1	1	1	0	1	1	1	2	2	3	3	32	3	3	3	3	2	2	3
2	2	1	3	1	1	1	1	1	4	0	1	1	1	1	1	1	1	0	2	2	1	3	1	1	1	1	1	4	0	1	1	1	1	1	1	1	0	0	0	1	0	4	0	1	1	1	0	0	0
2	2	1	3	1	1	1	1	1	4	0	1	1	1	1	1	1	1	0	2	2	1	3	1	1	1	1	1	4	0	1	1	1	1	1	1	1	0	2	1	1	2	19	2	1	1	2	2	2	1
2	2	1	3	1	1	1	1	1	5	0	1	1	1	1	0	1	1	0	2	2	1	3	1	1	1	1	1	5	0	1	1	1	1	0	1	1	0	1	1	2	2	19	1	2	2	2	2	1	1
2	2	1	3	1	1	1	1	1	4	0	1	1	1	1	1	1	1	0	2	2	1	3	1	1	1	1	1	4	0	1	1	1	1	1	1	1	0	2	1	1	1	13	0	1	1	1	2	2	0
2	2	1	3	1	1	1	1	1	6	0	1	1	1	0	0	1	1	0	2	2	1	3	1	1	1	1	1	6	0	1	1	1	0	0	1	1	0	2	1	0	2	17	2	2	2	1	2	2	0
2	2	1	3	1	1	1	1	1	6	0	1	1	1	0	0	1	1	0	2	2	1	3	1	1	1	1	1	6	0	1	1	1	0	0	1	1	0	1	1	0	1	11	0	0	1	2	2	1	1
2	2	1	3	1	1	1	1	1	5	0	1	1	1	1	0	1	1		2	2	1	3	1	1	1	1	1	5	0	1	1	1	1	0	1	1							2				2	2	2
2	2	1	3	1	1	1	1	1	5	0	1	1	1	1	0	1	1	0	2	2	1	3	1	1	1	1	1	5	0	1	1	1	1	0	1	1	0	1	1	1	2	18	2	2	1	2	1	2	1
2	2	1	3	1	1	1	1	1	4	0	1	1	1	1	1	1	1	1	2	2	1	3	1	1	1	1	1	4	0	1	1	1	1	1	1	1	1	3	3	2	2	25	2	2	2	2	2	2	1
2	2	1	3	1	1	1	1	1	5	0	1	1	1	1	0	1	1	0	2	2	1	3	1	1	1	1	1	5	0	1	1	1	1	0	1	1	0	0	1	1	1	12	0	1	1	1	1	1	2
2	2	1	3	1	1	1	1	1	4	0	1	1	1	1	1	1	1		2	2	1	3	1	1	1	1	1	4	0	1	1	1	1	1	1	1
2	2	1	3	1	1	1	1	1	4	0	1	1	1	1	1	1	1	0	2	2	1	3	1	1	1	1	1	4	0	1	1	1	1	1	1	1	0	1	1	2	1	18	2	1	1	2	2	2	1
2	2	1	3	1	1	1	1	1	4	0	1	1	1	1	1	1	1	1	2	2	1	3	1	1	1	1	1	4	0	1	1	1	1	1	1	1	1	2	2	1	1	22	2	2	2	2	2	2	2
2	2	1	3	1	1	1	1	1	6	0	1	1	1	0	0	1	1	1	2	2	1	3	1	1	1	1	1	6	0	1	1	1	0	0	1	1	1	3	3	4	2	34	3	4	3	3	1	2	3
2	1	2	3	1	1	2	1	2	6	0	0	1	0	0	1	1	1	0	2	1	2	3	1	1	2	1	2	6	0	0	1	0	0	1	1	1	0	0	0	1	0	15	0	2	1	2	3	3	0
2	1	2	3	1	1	1	1	2	5	0	0	1	0	1	1	1	1	0	2	1	2	3	1	1	1	1	2	5	0	0	1	0	1	1	1	1	0	0	0	0	0	3	0	0	0	1	0	0	2
2	1	2	3	1	1	2	1	2	5	0	0	1	0	1	1	1	1	0	2	1	2	3	1	1	2	1	2	5	0	0	1	0	1	1	1	1	0	0	0	0	1	6	0	0	0	4	0	0	0
2	1	2	3	1	1	2	1	2	5	0	0	1	0	1	1	1	1	0	2	1	2	3	1	1	2	1	2	5	0	0	1	0	1	1	1	1	0	0	0	2	1	6	0	0	0	2	0	0	1
2	1	2	3	1	2	2	2	2	6	0	0	1	0	1	1	0	1		2	1	2	3	1	2	2	2	2	6	0	0	1	0	1	1	0	1
2	1	2	3	1	1	1	1	2	6	0	0	1	0	0	1	1	1	0	2	1	2	3	1	1	1	1	2	6	0	0	1	0	0	1	1	1	0	0	0	2	1	9	0	0	0	0	2	1	2
2	1	2	3	1	1	1	1	2	6	0	0	1	0	1	0	1	1	0	2	1	2	3	1	1	1	1	2	6	0	0	1	0	1	0	1	1	0	0	0	0	1	9	1	2	1	2	0	0	1
2	2	1	2	2	1	1	1	2	5	0	1	0	0	1	1	1	1	0	2	2	1	2	2	1	1	1	2	5	0	1	0	0	1	1	1	1	0	0	0	0	1	4	0	0	2	0	0	1	0
2	1	2	3	1	2	2	2	2	8	0	0	1	0	0	0	0	0	0	2	1	2	3	1	2	2	2	2	8	0	0	1	0	0	0	0	0	0	0	0	1	0	5	1	2	1	0	0	0	0
2	1	2	3	1	1	2	1	2	6	0	0	1	0	1	0	1	1	0	2	1	2	3	1	1	2	1	2	6	0	0	1	0	1	0	1	1	0	0	0	0	0	0	0	0	0	0	0	0	0
2	1	2	3	1	1	2	1	2	5	0	0	1	0	1	1	1	1	0	2	1	2	3	1	1	2	1	2	5	0	0	1	0	1	1	1	1	0	0	0	0	0	2	1	0	1	0	0	0	0
2	1	2	3	1	1	2	1	2	7	0	0	1	0	0	0	1	0		2	1	2	3	1	1	2	1	2	7	0	0	1	0	0	0	1	0
2	1	2	3	1	1	2	1	2	5	0	0	1	0	1	1	1	1	0	2	1	2	3	1	1	2	1	2	5	0	0	1	0	1	1	1	1	0	0	0	0	1	9	1	2	1	1	0	0	2
2	1	2	3	1	1	1	1	2	5	0	0	1	0	1	1	1	1	0	2	1	2	3	1	1	1	1	2	5	0	0	1	0	1	1	1	1	0	0	0	2	3	17	2	4	1	4	0	0	1
2	1	2	3	1	2	2	2	2	8	0	0	1	0	0	0	0	0	0	2	1	2	3	1	2	2	2	2	8	0	0	1	0	0	0	0	0	0	0	0	2	1	4	0	0	0	0	0	0	1
2	1	2	3	1	1	1	1	2	5	0	0	1	0	1	1	1	1	1	2	1	2	3	1	1	1	1	2	5	0	0	1	0	1	1	1	1	1	0	0	3	2	22	3	3	1	3	1	2	3
2	1	2	3	1	1	2	1	2	6	0	0	1	0	1	0	1	1	0	2	1	2	3	1	1	2	1	2	6	0	0	1	0	1	0	1	1	0	0	0	0	0	1	0	0	0	0	0	1	0
2	1	2	3	1	1	2	1	2	6	0	0	1	0	1	0	1	1	0	2	1	2	3	1	1	2	1	2	6	0	0	1	0	1	0	1	1	0	0	0	0	0	0	0	0	0	0	0	0	0
2	1	2	3	1	1	2	1	2	6	0	0	1	0	1	0	1	1		2	1	2	3	1	1	2	1	2	6	0	0	1	0	1	0	1	1		3	2				3	4	1		0	0	4
2	1	2	3	1	1	1	1	2	6	0	0	1	0	0	1	1	1	0	2	1	2	3	1	1	1	1	2	6	0	0	1	0	0	1	1	1	0	0	0	0	0	9	1	2	0	3	0	0	3
2	1	2	3	1	1	1	1	2	5	0	0	1	0	1	1	1	1	0	2	1	2	3	1	1	1	1	2	5	0	0	1	0	1	1	1	1	0	0	0	0	0	0	0	0	0	0	0	0	0
2	1	2	3	1	2	2	2	2	8	0	0	1	0	0	0	0	0	0	2	1	2	3	1	2	2	2	2	8	0	0	1	0	0	0	0	0	0	0	1	1	2	7	0	0	0	0	0	0	2
2	1	2	3	1	1	1	1	2	5	0	0	1	0	1	1	1	1	0	2	1	2	3	1	1	1	1	2	5	0	0	1	0	1	1	1	1	0	0	0	0	0	0	0	0	0	0	0	0	0
2	1	2	3	1	1	1	1	2	5	0	0	1	0	1	1	1	1	0	2	1	2	3	1	1	1	1	2	5	0	0	1	0	1	1	1	1	0	0	0	0	0	0	0	0	0	0	0	0	0
2	1	2	3	1	1	1	1	2	5	0	0	1	0	1	1	1	1	0	2	1	2	3	1	1	1	1	2	5	0	0	1	0	1	1	1	1	0	0	0	0	1	19	3	3	2	3	2	1	1
2	1	2	3	1	1	2	1	2	5	0	0	1	0	1	1	1	1	0	2	1	2	3	1	1	2	1	2	5	0	0	1	0	1	1	1	1	0	0	0	2	1	16	2	2	1	2	1	1	2
2	1	2	3	1	1	1	1	2	5	0	0	1	0	1	1	1	1	0	2	1	2	3	1	1	1	1	2	5	0	0	1	0	1	1	1	1	0	0	0	0	0	2	0	0	0	0	1	0	0
2	1	2	3	1	1	2	1	2	6	0	0	1	0	0	1	1	1	0	2	1	2	3	1	1	2	1	2	6	0	0	1	0	0	1	1	1	0	0	0	0	0	0	0	0	0	0	0	0	0
2	1	2	3	1	2	2	2	2	7	0	0	1	0	1	0	0	0		2	1	2	3	1	2	2	2	2	7	0	0	1	0	1	0	0	0
2	1	2	3	1	1	1	1	2	5	0	0	1	0	1	1	1	1	0	2	1	2	3	1	1	1	1	2	5	0	0	1	0	1	1	1	1	0	0	0	0	1	8	1	0	0	3	0	0	2
2	1	2	3	1	1	2	1	2	5	0	0	1	0	1	1	1	1	0	2	1	2	3	1	1	2	1	2	5	0	0	1	0	1	1	1	1	0	0	2	0	1	6	0	0	1	0	0	1	1
2	1	2	3	1	1	2	1	2	5	0	0	1	0	1	1	1	1	0	2	1	2	3	1	1	2	1	2	5	0	0	1	0	1	1	1	1	0	0	0	0	0	0	0	0	0	0	0	0	0
2	1	2	3	1	1	1	1	2	5	0	0	1	0	1	1	1	1	1	2	1	2	3	1	1	1	1	2	5	0	0	1	0	1	1	1	1	1	2	4	4	4	35	4	1	1	1	3	3	4
2	1	2	3	1	1	2	1	2	5	0	0	1	0	1	1	1	1	0	2	1	2	3	1	1	2	1	2	5	0	0	1	0	1	1	1	1	0	0	0	0	2	12	3	2	1	1	0	0	2
2	1	2	3	1	1	2	1	2	6	0	0	1	0	0	1	1	1	0	2	1	2	3	1	1	2	1	2	6	0	0	1	0	0	1	1	1	0	0	0	2	0	13	1	2	0	2	2	2	1
2	1	2	3	1	1	2	1	2	5	0	0	1	0	1	1	1	1	0	2	1	2	3	1	1	2	1	2	5	0	0	1	0	1	1	1	1	0	0	1	3	0	17	3	0	3	0	1	1	3
2	1	2	3	1	1	1	1	2	5	0	0	1	0	1	1	1	1		2	1	2	3	1	1	1	1	2	5	0	0	1	0	1	1	1	1
2	1	2	3	1	2	2	2	2	7	0	0	1	0	1	0	0	0	0	2	1	2	3	1	2	2	2	2	7	0	0	1	0	1	0	0	0	0	0	0	0	2	4	0	0	0	0	0	0	1
2	1	2	3	1	1	1	1	2	5	0	0	1	0	1	1	1	1	0	2	1	2	3	1	1	1	1	2	5	0	0	1	0	1	1	1	1	0	0	0	1	2	8	1	0	1	1	0	0	1
2	1	2	3	1	1	2	1	2	6	0	0	1	0	0	1	1	1	0	2	1	2	3	1	1	2	1	2	6	0	0	1	0	0	1	1	1	0	0	0	0	0	1	0	0	0	0	0	0	0
2	1	2	3	1	1	2	1	2	7	0	0	1	0	0	0	1	0	0	2	1	2	3	1	1	2	1	2	7	0	0	1	0	0	0	1	0	0	0	0	1	0	2	0	0	0	1	0	0	0
2	1	2	3	1	1	1	1	2	5	0	0	1	0	1	1	1	1	0	2	1	2	3	1	1	1	1	2	5	0	0	1	0	1	1	1	1	0	0	0	0	0	1	0	0	0	0	0	0	1
2	1	2	3	1	1	2	1	2	5	0	0	1	0	1	1	1	1	0	2	1	2	3	1	1	2	1	2	5	0	0	1	0	1	1	1	1	0	0	0	0	0	2	0	0	0	0	0	0	2
2	1	2	3	1	2	2	2	2	6	0	0	1	0	1	1	0	1	0	2	1	2	3	1	2	2	2	2	6	0	0	1	0	1	1	0	1	0	0	0	0	0	6	0	0	0	0	1	2	0
2	1	2	3	1	1	1	1	2	5	0	0	1	0	1	1	1	1		2	1	2	3	1	1	1	1	2	5	0	0	1	0	1	1	1	1
2	1	2	3	1	1	1	1	2	6	0	0	1	0	1	0	1	1		2	1	2	3	1	1	1	1	2	6	0	0	1	0	1	0	1	1		0	0	4	3		4	4	2		2	0	4
2	1	2	3	1	1	1	1	2	5	0	0	1	0	1	1	1	1	0	2	1	2	3	1	1	1	1	2	5	0	0	1	0	1	1	1	1	0	0	0	1	1	8	1	2	0	1	0	0	2
2	1	2	3	1	1	2	1	2	5	0	0	1	0	1	1	1	1	0	2	1	2	3	1	1	2	1	2	5	0	0	1	0	1	1	1	1	0	0	0	1	1	12	1	1	1	1	1	1	1
2	1	2	3	1	1	1	1	2	5	0	0	1	0	1	1	1	1	1	2	1	2	3	1	1	1	1	2	5	0	0	1	0	1	1	1	1	1	1	1	3	2	28	2	4	2	4	3	1	3
2	1	2	3	1	1	2	1	2	5	0	0	1	0	1	1	1	1	0	2	1	2	3	1	1	2	1	2	5	0	0	1	0	1	1	1	1	0	0	0	1	1	6	1	0	0	1	0	0	2
2	1	2	3	1	2	2	2	2	7	0	0	1	0	1	0	0	0	0	2	1	2	3	1	2	2	2	2	7	0	0	1	0	1	0	0	0	0	1	1	1	1	12	1	1	1	1	1	1	1
2	1	2	3	1	1	1	1	2	5	0	0	1	0	1	1	1	1	0	2	1	2	3	1	1	1	1	2	5	0	0	1	0	1	1	1	1	0	0	0	0	0	9	1	2	1	3	0	1	1
2	1	2	3	1	1	1	1	2	5	0	0	1	0	1	1	1	1	0	2	1	2	3	1	1	1	1	2	5	0	0	1	0	1	1	1	1	0	0	0	0	0	6	0	1	0	3	0	0	1
2	1	2	3	1	1	2	1	2	6	0	0	1	0	0	1	1	1	0	2	1	2	3	1	1	2	1	2	6	0	0	1	0	0	1	1	1	0	0	0	0	0	2	1	1	0	0	0	0	0
2	1	2	3	1	1	1	1	2	5	0	0	1	0	1	1	1	1	0	2	1	2	3	1	1	1	1	2	5	0	0	1	0	1	1	1	1	0	0	0	2	2	14	2	1	0	2	1	1	2
2	1	2	3	1	1	2	1	2	5	0	0	1	0	1	1	1	1	0	2	1	2	3	1	1	2	1	2	5	0	0	1	0	1	1	1	1	0	0	0	0	0	0	0	0	0	0	0	0	0
2	1	2	3	1	1	2	1	2	5	0	0	1	0	1	1	1	1	0	2	1	2	3	1	1	2	1	2	5	0	0	1	0	1	1	1	1	0	0	0	0	0	0	0	0	0	0	0	0	0
2	1	2	3	1	2	2	2	2	7	0	0	1	0	1	0	0	0	0	2	1	2	3	1	2	2	2	2	7	0	0	1	0	1	0	0	0	0	0	0	1	1	7	0	0	0	2	0	2	1
2	1	2	3	1	1	2	1	2	5	0	0	1	0	1	1	1	1	0	2	1	2	3	1	1	2	1	2	5	0	0	1	0	1	1	1	1	0	0	0	0	1	2	0	0	0	0	0	0	1
2	1	2	3	1	1	2	1	2	7	0	0	1	0	0	0	1	0	0	2	1	2	3	1	1	2	1	2	7	0	0	1	0	0	0	1	0	0	0	0	2	2	5	0	0	1	0	0	0	0
2	1	2	3	1	1	1	1	2	6	0	0	1	0	1	0	1	1	0	2	1	2	3	1	1	1	1	2	6	0	0	1	0	1	0	1	1	0	0	0	0	0	5	0	0	2	0	0	0	2
2	1	2	3	1	1	1	1	2	5	0	0	1	0	1	1	1	1	1	2	1	2	3	1	1	1	1	2	5	0	0	1	0	1	1	1	1	1	0	1	2	3	22	1	3	0	4	2	2	3
2	1	2	3	1	1	1	1	2	6	0	0	1	0	0	1	1	1	0	2	1	2	3	1	1	1	1	2	6	0	0	1	0	0	1	1	1	0	0	0	0	2	16	2	4	1	0	0	2	3
2	1	2	3	1	1	1	1	2	5	0	0	1	0	1	1	1	1	1	2	1	2	3	1	1	1	1	2	5	0	0	1	0	1	1	1	1	1	4	4	4	4	40	4	4	0	4	4	4	4
2	1	2	3	1	1	1	1	2	5	0	0	1	0	1	1	1	1		2	1	2	3	1	1	1	1	2	5	0	0	1	0	1	1	1	1		0	0	0	2		1	4	0		4	2	2
2	1	2	3	1	1	2	1	2	5	0	0	1	0	1	1	1	1	0	2	1	2	3	1	1	2	1	2	5	0	0	1	0	1	1	1	1	0	0	1	1	2	4	0	0	0	0	0	0	0
2	1	2	3	1	1	2	1	2	5	0	0	1	0	1	1	1	1	1	2	1	2	3	1	1	2	1	2	5	0	0	1	0	1	1	1	1	1	3	3	4	4	33	4	4	2	4	0	0	4
2	1	2	3	1	1	2	1	2	6	0	0	1	0	1	0	1	1	0	2	1	2	3	1	1	2	1	2	6	0	0	1	0	1	0	1	1	0	0	0	1	1	10	2	0	2	1	1	0	1
2	1	2	3	1	1	1	1	2	5	0	0	1	0	1	1	1	1		2	1	2	3	1	1	1	1	2	5	0	0	1	0	1	1	1	1
2	1	2	3	1	1	2	1	2	6	0	0	1	0	0	1	1	1	0	2	1	2	3	1	1	2	1	2	6	0	0	1	0	0	1	1	1	0	0	0	0	0	0	0	0	0	0	0	0	0
2	1	2	3	1	2	2	2	2	8	0	0	1	0	0	0	0	0	0	2	1	2	3	1	2	2	2	2	8	0	0	1	0	0	0	0	0	0	1	1	2	1	18	1	2	2	2	1	1	2
2	1	2	3	1	1	2	1	2	5	0	0	1	0	1	1	1	1	1	2	1	2	3	1	1	2	1	2	5	0	0	1	0	1	1	1	1	1	0	0	2	2	21	2	2	2	3	1	1	3
2	1	2	3	1	1	2	1	2	5	0	0	1	0	1	1	1	1	1	2	1	2	3	1	1	2	1	2	5	0	0	1	0	1	1	1	1	1	0	0	0	2	25	3	4	1	4	3	3	4
2	1	2	3	1	2	2	2	2	7	0	0	1	0	1	0	0	0	0	2	1	2	3	1	2	2	2	2	7	0	0	1	0	1	0	0	0	0	1	1	2	1	15	1	2	1	2	1	1	1
2	1	2	3	1	1	1	1	2	5	0	0	1	0	1	1	1	1	0	2	1	2	3	1	1	1	1	2	5	0	0	1	0	1	1	1	1	0	0	0	2	1	9	2	0	0	2	0	0	2
2	1	2	3	1	1	1	1	2	6	0	0	1	0	1	0	1	1	0	2	1	2	3	1	1	1	1	2	6	0	0	1	0	1	0	1	1	0	0	0	0	0	0	0	0	0	0	0	0	0
2	1	2	3	1	1	2	1	2	6	0	0	1	0	1	0	1	1	1	2	1	2	3	1	1	2	1	2	6	0	0	1	0	1	0	1	1	1	0	0	2	1	20	1	3	2	3	2	2	3
2	1	2	3	1	1	1	1	2	5	0	0	1	0	1	1	1	1	0	2	1	2	3	1	1	1	1	2	5	0	0	1	0	1	1	1	1	0	0	0	0	0	0	0	0	0	0	0	0	0
2	1	2	3	1	1	1	1	2	5	0	0	1	0	1	1	1	1	0	2	1	2	3	1	1	1	1	2	5	0	0	1	0	1	1	1	1	0	0	0	1	0	3	0	0	0	1	1	0	0
2	1	2	3	1	1	1	1	2	5	0	0	1	0	1	1	1	1	0	2	1	2	3	1	1	1	1	2	5	0	0	1	0	1	1	1	1	0	0	0	0	0	12	1	3	0	3	1	1	2
2	1	2	3	1	1	2	1	2	5	0	0	1	0	1	1	1	1	1	2	1	2	3	1	1	2	1	2	5	0	0	1	0	1	1	1	1	1	0	0	3	0	23	3	3	0	3	3	3	3
2	1	2	3	1	2	2	2	2	7	0	0	1	0	1	0	0	0	0	2	1	2	3	1	2	2	2	2	7	0	0	1	0	1	0	0	0	0	1	1	1	1	13	1	1	1	1	1	1	2
2	1	2	3	1	1	1	1	2	5	0	0	1	0	1	1	1	1	0	2	1	2	3	1	1	1	1	2	5	0	0	1	0	1	1	1	1	0	0	0	0	1	8	1	0	1	2	0	0	2
2	1	2	3	1	1	2	1	2	7	0	0	1	0	0	0	1	0	0	2	1	2	3	1	1	2	1	2	7	0	0	1	0	0	0	1	0	0	0	0	4	2	10	0	0	0	2	2	0	0
2	1	2	3	1	1	1	1	2	5	0	0	1	0	1	1	1	1	0	2	1	2	3	1	1	1	1	2	5	0	0	1	0	1	1	1	1	0	0	0	3	2	9	0	0	1	2	0	0	0
2	1	2	3	1	1	2	1	2	7	0	0	1	0	0	0	1	0	0	2	1	2	3	1	1	2	1	2	7	0	0	1	0	0	0	1	0	0	0	0	3	1	11	2	0	1	2	0	0	1
2	1	2	3	1	1	1	1	2	5	0	0	1	0	1	1	1	1	0	2	1	2	3	1	1	1	1	2	5	0	0	1	0	1	1	1	1	0	0	0	0	0	7	0	2	0	3	0	0	2
2	1	2	3	1	1	1	1	2	5	0	0	1	0	1	1	1	1	0	2	1	2	3	1	1	1	1	2	5	0	0	1	0	1	1	1	1	0	0	0	0	1	7	0	1	0	2	0	0	2
2	1	2	3	1	1	1	1	2	5	0	0	1	0	1	1	1	1	0	2	1	2	3	1	1	1	1	2	5	0	0	1	0	1	1	1	1	0	0	0	2	1	5	0	0	0	0	0	0	1
2	1	2	3	1	1	2	1	2	5	0	0	1	0	1	1	1	1	0	2	1	2	3	1	1	2	1	2	5	0	0	1	0	1	1	1	1	0	0	0	0	0	0	0	0	0	0	0	0	0
2	1	2	3	1	1	2	1	2	6	0	0	1	0	0	1	1	1	1	2	1	2	3	1	1	2	1	2	6	0	0	1	0	0	1	1	1	1	2	1	3	3	25	4	2	2	4	0	0	3
2	1	2	3	1	1	1	1	2	6	0	0	1	0	0	1	1	1	0	2	1	2	3	1	1	1	1	2	6	0	0	1	0	0	1	1	1	0	0	0	1	1	8	1	1	0	1	0	0	1
2	1	2	3	1	2	2	2	2	7	0	0	1	0	0	1	0	0	0	2	1	2	3	1	2	2	2	2	7	0	0	1	0	0	1	0	0	0	3	0	0	2	9	1	0	0	1	0	0	1
2	1	2	3	1	1	1	1	2	5	0	0	1	0	1	1	1	1	0	2	1	2	3	1	1	1	1	2	5	0	0	1	0	1	1	1	1	0	0	0	1	0	4	0	0	1	1	0	0	1
2	1	2	3	1	2	2	2	2	7	0	0	1	0	1	0	0	0	0	2	1	2	3	1	2	2	2	2	7	0	0	1	0	1	0	0	0	0	1	1	2	1	14	1	1	2	1	1	1	1
2	1	2	3	1	2	2	2	2	7	0	0	1	0	1	0	0	0	0	2	1	2	3	1	2	2	2	2	7	0	0	1	0	1	0	0	0	0	0	0	1	1	13	1	1	2	2	1	2	1
2	1	2	3	1	1	1	1	2	5	0	0	1	0	1	1	1	1	0	2	1	2	3	1	1	1	1	2	5	0	0	1	0	1	1	1	1	0	0	0	0	0	3	0	0	0	1	0	1	1
2	1	2	3	1	1	2	1	2	5	0	0	1	0	1	1	1	1	0	2	1	2	3	1	1	2	1	2	5	0	0	1	0	1	1	1	1	0	0	0	2	0	10	1	1	1	3	0	0	1
2	1	2	3	1	1	2	1	2	5	0	0	1	0	1	1	1	1	0	2	1	2	3	1	1	2	1	2	5	0	0	1	0	1	1	1	1	0	0	0	0	0	0	0	0	0	0	0	0	0
2	1	2	3	1	1	1	1	2	5	0	0	1	0	1	1	1	1	0	2	1	2	3	1	1	1	1	2	5	0	0	1	0	1	1	1	1	0	0	0	1	1	6	1	0	0	1	0	0	0
2	1	2	3	1	2	2	2	2	8	0	0	1	0	0	0	0	0	0	2	1	2	3	1	2	2	2	2	8	0	0	1	0	0	0	0	0	0	0	0	2	2	14	1	2	2	2	0	0	1
2	1	2	3	1	2		2	2	6	0	0	1	0	1	1	0	1	0	2	1	2	3	1	2		2	2	6	0	0	1	0	1	1	0	1	0	0	0	1	0	6	0	0	0	2	0	0	2
2	1	2	3	1	1	1	1	2	5	0	0	1	0	1	1	1	1	0	2	1	2	3	1	1	1	1	2	5	0	0	1	0	1	1	1	1	0	0	0	0	0	19	3	3	0	4	3	3	2
2	1	2	3	1	1	1	1	2	5	0	0	1	0	1	1	1	1	0	2	1	2	3	1	1	1	1	2	5	0	0	1	0	1	1	1	1	0	0	0	1	1	16	0	4	0	2	0	0	4
2	1	2	3	1	1	2	1	2	6	0	0	1	0	1	0	1	1		2	1	2	3	1	1	2	1	2	6	0	0	1	0	1	0	1	1
2	1	2	3	1	1	1	1	2	5	0	0	1	0	1	1	1	1	0	2	1	2	3	1	1	1	1	2	5	0	0	1	0	1	1	1	1	0	0	0	1	1	16	3	2	1	2	2	0	2
2	1	2	3	1	2	2	2	2	7	0	0	1	0	1	0	0	0	1	2	1	2	3	1	2	2	2	2	7	0	0	1	0	1	0	0	0	1	1	1	2	2	21	1	2	2	2	2	2	2
2	1	2	3	1	1	2	1	2	6	0	0	1	0	0	1	1	1	0	2	1	2	3	1	1	2	1	2	6	0	0	1	0	0	1	1	1	0	0	0	0	0	1	1	0	0	0	0	0	0
2	1	2	3	1	2	2	2	2	7	0	0	1	0	1	0	0	0		2	1	2	3	1	2	2	2	2	7	0	0	1	0	1	0	0	0
2	1	2	3	1	1	1	1	2	5	0	0	1	0	1	1	1	1	0	2	1	2	3	1	1	1	1	2	5	0	0	1	0	1	1	1	1	0	0	0	0	0	5	0	1	0	2	0	0	1
2	1	2	3	1	1	2	1	2	6	0	0	1	0	0	1	1	1	0	2	1	2	3	1	1	2	1	2	6	0	0	1	0	0	1	1	1	0	0	0	0	2	10	1	1	1	3	0	0	2
2	1	2	3	1	1	2	1	2	5	0	0	1	0	1	1	1	1	0	2	1	2	3	1	1	2	1	2	5	0	0	1	0	1	1	1	1	0	0	0	0	1	16	1	3	2	2	0	1	4
2	1	2	3	1	2	2	2	2	7	0	0	1	0	1	0	0	0	0	2	1	2	3	1	2	2	2	2	7	0	0	1	0	1	0	0	0	0	0	0	0	0	0	0	0	0	0	0	0	0
2	1	2	3	1	1	1	1	2	6	0	0	1	0	1	0	1	1	0	2	1	2	3	1	1	1	1	2	6	0	0	1	0	1	0	1	1	0	0	0	2	0	4	0	0	0	0	0	0	0
2	1	2	3	1	2	2	2	2	7	0	0	1	0	1	0	0	0		2	1	2	3	1	2	2	2	2	7	0	0	1	0	1	0	0	0
2	1	2	3	1	1	2	1	2	6	0	0	1	0	1	0	1	1	0	2	1	2	3	1	1	2	1	2	6	0	0	1	0	1	0	1	1	0	0	0	0	0	9	1	2	0	2	1	1	1
2	1	2	3	1	1	1	1	2	5	0	0	1	0	1	1	1	1	0	2	1	2	3	1	1	1	1	2	5	0	0	1	0	1	1	1	1	0	0	0	2	2	13	0	0	1	1	1	2	2
2	1	2	3	1	1	1	1	2	5	0	0	1	0	1	1	1	1	0	2	1	2	3	1	1	1	1	2	5	0	0	1	0	1	1	1	1	0	0	0	0	0	0	0	0	0	0	0	0	0
2	1	2	3	1	1	2	1	2	5	0	0	1	0	1	1	1	1	0	2	1	2	3	1	1	2	1	2	5	0	0	1	0	1	1	1	1	0	0	0	2	0	8	0	0	2	0	0	0	2
2	1	2	3	1	1	2	1	2	7	0	0	1	0	0	0	1	0	1	2	1	2	3	1	1	2	1	2	7	0	0	1	0	0	0	1	0	1	0	0	2	2	22	3	3	1	3	2	2	3
2	1	2	3	1	1	2	1	2	6	0	0	1	0	1	0	1	1	0	2	1	2	3	1	1	2	1	2	6	0	0	1	0	1	0	1	1	0	0	0	0	0	0	0	0	0	0	0	0	0
2	1	2	3	1	1	1	1	2	5	0	0	1	0	1	1	1	1	0	2	1	2	3	1	1	1	1	2	5	0	0	1	0	1	1	1	1	0	0	0	0	1	6	1	1	0	1	0	0	1
2	1	2	3	1	1	2	1	2	6	0	0	1	0	0	1	1	1	0	2	1	2	3	1	1	2	1	2	6	0	0	1	0	0	1	1	1	0	0	0	0	0	9	1	1	1	0	1	1	1
2	1	2	3	1	1	2	1	2	5	0	0	1	0	1	1	1	1	0	2	1	2	3	1	1	2	1	2	5	0	0	1	0	1	1	1	1	0	0	0	0	0	1	0	0	0	0	0	0	0
2	1	2	3	1	1	2	1	2	5	0	0	1	0	1	1	1	1	0	2	1	2	3	1	1	2	1	2	5	0	0	1	0	1	1	1	1	0	0	0	0	1	12	1	0	3	1	0	0	3
2	1	2	3	1	1	2	1	2	5	0	0	1	0	1	1	1	1	0	2	1	2	3	1	1	2	1	2	5	0	0	1	0	1	1	1	1	0	0	0	0	0	0	0	0	0	0	0	0	0
2	1	2	3	1	1	2	1	2	6	0	0	1	0	0	1	1	1	0	2	1	2	3	1	1	2	1	2	6	0	0	1	0	0	1	1	1	0	0	0	0	1	2	1	0	0	0	0	0	0
2	1	2	3	1	1	2	1	2	5	0	0	1	0	1	1	1	1	0	2	1	2	3	1	1	2	1	2	5	0	0	1	0	1	1	1	1	0	0	0	0	0	14	2	2	0	2	2	2	2
2	1	2	3	1	1	1	1	2	5	0	0	1	0	1	1	1	1	0	2	1	2	3	1	1	1	1	2	5	0	0	1	0	1	1	1	1	0	0	0	0	0	1	0	0	0	1	0	0	0
2	1	2	3	1	1	2	1	2	6	0	0	1	0	1	0	1	1	0	2	1	2	3	1	1	2	1	2	6	0	0	1	0	1	0	1	1	0	0	0	0	0	0	0	0	0	0	0	0	0
2	1	2	3	1	1	2	1	2	6	0	0	1	0	1	0	1	1		2	1	2	3	1	1	2	1	2	6	0	0	1	0	1	0	1	1
2	1	2	3	1	1	1	1	2	6	0	0	1	0	0	1	1	1	0	2	1	2	3	1	1	1	1	2	6	0	0	1	0	0	1	1	1	0	0	0	2	1	13	1	1	1	1	2	1	2
2	1	2	3	1	1	2	1	2	5	0	0	1	0	1	1	1	1		2	1	2	3	1	1	2	1	2	5	0	0	1	0	1	1	1	1
2	1	2	3	1	1	2	1	2	5	0	0	1	0	1	1	1	1	0	2	1	2	3	1	1	2	1	2	5	0	0	1	0	1	1	1	1	0	0	0	0	0	0	0	0	0	0	0	0	0
2	1	2	3	1	2	2	2	2	7	0	0	1	0	1	0	0	0	0	2	1	2	3	1	2	2	2	2	7	0	0	1	0	1	0	0	0	0	1	1	2	1	16	1	2	1	2	1	1	2
2	1	2	3	1	1	2	1	2	6	0	0	1	0	1	0	1	1	0	2	1	2	3	1	1	2	1	2	6	0	0	1	0	1	0	1	1	0	0	0	0	0	0	0	0	0	0	0	0	0
2	1	2	3	1	1	2	1	2	5	0	0	1	0	1	1	1	1	0	2	1	2	3	1	1	2	1	2	5	0	0	1	0	1	1	1	1	0	0	0	0	0	3	0	0	1	0	0	0	1
2	1	2	3	1	2	2	2	2	7	0	0	1	0	1	0	0	0	0	2	1	2	3	1	2	2	2	2	7	0	0	1	0	1	0	0	0	0	0	0	0	0	0	0	0	0	0	0	0	0
2	1	2	3	1	1	1	1	2	5	0	0	1	0	1	1	1	1	1	2	1	2	3	1	1	1	1	2	5	0	0	1	0	1	1	1	1	1	2	2	2	2	23	3	4	0	4	0	0	4
2	1	2	3	1	1	1	1	2	5	0	0	1	0	1	1	1	1	0	2	1	2	3	1	1	1	1	2	5	0	0	1	0	1	1	1	1	0	0	0	3	3	17	2	1	1	3	1	0	1
2	1	2	3	1	1	1	1	2	5	0	0	1	0	1	1	1	1	0	2	1	2	3	1	1	1	1	2	5	0	0	1	0	1	1	1	1	0	0	0	1	0	4	1	0	0	1	0	0	1
2	1	2	3	1	1	2	1	2	6	0	0	1	0	0	1	1	1	0	2	1	2	3	1	1	2	1	2	6	0	0	1	0	0	1	1	1	0	0	0	0	1	4	0	0	0	0	0	0	2
2	1	2	3	1	1	1	1	2	6	0	0	1	0	1	0	1	1	0	2	1	2	3	1	1	1	1	2	6	0	0	1	0	1	0	1	1	0	0	0	0	0	16	1	3	0	3	3	3	2
2	1	2	3	1	1	1	1	2	5	0	0	1	0	1	1	1	1	0	2	1	2	3	1	1	1	1	2	5	0	0	1	0	1	1	1	1	0	0	0	2	1	18	2	4	2	3	0	0	2
2	1	2	3	1	1	2	1	2	5	0	0	1	0	1	1	1	1	1	2	1	2	3	1	1	2	1	2	5	0	0	1	0	1	1	1	1	1	0	0	4	4	35	3	4	4	4	4	4	3
2	1	2	3	1	1	2	1	2	5	0	0	1	0	1	1	1	1	0	2	1	2	3	1	1	2	1	2	5	0	0	1	0	1	1	1	1	0	0	0	2	2	9	1	0	1	1	0	0	1
2	1	2	3	1	1	2	1	2	5	0	0	1	0	1	1	1	1	0	2	1	2	3	1	1	2	1	2	5	0	0	1	0	1	1	1	1	0	0	0	0	0	2	0	0	0	0	0	0	2
2	1	2	3	1	1	2	1	2	5	0	0	1	0	1	1	1	1	0	2	1	2	3	1	1	2	1	2	5	0	0	1	0	1	1	1	1	0	0	0	0	0	1	0	0	0	0	0	0	0
2	1	2	3	1	1	1	1	2	7	0	0	1	0	0	0	1	0	0	2	1	2	3	1	1	1	1	2	7	0	0	1	0	0	0	1	0	0	2	0	0	3	12	2	0	0	2	0	0	3
2	1	2	3	1	1	1	1	2	5	0	0	1	0	1	1	1	1		2	1	2	3	1	1	1	1	2	5	0	0	1	0	1	1	1	1
2	1	2	3	1	1	2	1	2	5	0	0	1	0	1	1	1	1	0	2	1	2	3	1	1	2	1	2	5	0	0	1	0	1	1	1	1	0	0	0	2	2	9	1	0	0	0	0	0	3
2	1	2	3	1	1	2	1	2	6	0	0	1	0	0	1	1	1	0	2	1	2	3	1	1	2	1	2	6	0	0	1	0	0	1	1	1	0	0	0	0	0	0	0	0	0	0	0	0	0
2	1	2	3	1	1	1	1	2	5	0	0	1	0	1	1	1	1	0	2	1	2	3	1	1	1	1	2	5	0	0	1	0	1	1	1	1	0	0	0	0	0	3	0	0	0	1	0	1	1
2	1	2	3	1	2	2	2	2	7	0	0	1	0	1	0	0	0	0	2	1	2	3	1	2	2	2	2	7	0	0	1	0	1	0	0	0	0	0	0	2	2	4	0	0	0	0	0	0	0
2	1	2	3	1	1	1	1	2	5	0	0	1	0	1	1	1	1	0	2	1	2	3	1	1	1	1	2	5	0	0	1	0	1	1	1	1	0	0	0	0	0	1	0	0	0	0	0	0	0
2	1	2	3	1	1	1	1	2	5	0	0	1	0	1	1	1	1	1	2	1	2	3	1	1	1	1	2	5	0	0	1	0	1	1	1	1	1	1	2	1	2	20	2	1	2	2	1	1	2
2	1	2	3	1	1	1	1	2	6	0	0	1	0	1	0	1	1	0	2	1	2	3	1	1	1	1	2	6	0	0	1	0	1	0	1	1	0	2	2	1	1	19	2	1	1	2	2	2	2
2	1	2	3	1	1	1	1	2	5	0	0	1	0	1	1	1	1	1	2	1	2	3	1	1	1	1	2	5	0	0	1	0	1	1	1	1	1	1	0	2	1	23	1	4	1	2	4	4	2
2	1	2	3	1	2	2	2	2	6	0	0	1	0	1	1	0	1	0	2	1	2	3	1	2	2	2	2	6	0	0	1	0	1	1	0	1	0	0	0	2	1	9	0	1	1	1	0	0	1
2	1	2	3	1	1	1	1	2	5	0	0	1	0	1	1	1	1	0	2	1	2	3	1	1	1	1	2	5	0	0	1	0	1	1	1	1	0	0	0	0	0	1	0	0	0	0	0	0	0
2	1	2	3	1	1	2	1	2	7	0	0	1	0	0	0	1	0	0	2	1	2	3	1	1	2	1	2	7	0	0	1	0	0	0	1	0	0	0	0	4	3	17	0	1	1	3	2	0	2
2	1	2	3	1	1	2	1	2	6	0	0	1	0	1	0	1	1	0	2	1	2	3	1	1	2	1	2	6	0	0	1	0	1	0	1	1	0	0	0	1	0	1	0	0	0	0	0	0	0
2	1	2	3	1	1	2	1	2	5	0	0	1	0	1	1	1	1	0	2	1	2	3	1	1	2	1	2	5	0	0	1	0	1	1	1	1	0	0	0	0	1	7	0	1	0	2	0	0	3
2	1	2	3	1	1	1	1	2	5	0	0	1	0	1	1	1	1	0	2	1	2	3	1	1	1	1	2	5	0	0	1	0	1	1	1	1	0	0	0	2	2	7	0	0	0	2	0	0	0
2	1	2	3	1	2	2	2	2	7	0	0	1	0	1	0	0	0	0	2	1	2	3	1	2	2	2	2	7	0	0	1	0	1	0	0	0	0	1	1	1	1	10	1	1	1	1	0	0	1
2	1	2	3	1	1	2	1	2	6	0	0	1	0	1	0	1	1	0	2	1	2	3	1	1	2	1	2	6	0	0	1	0	1	0	1	1	0	1	1	1	1	14	1	1	1	2	1	1	2
2	1	2	3	1	1	2	1	2	6	0	0	1	0	1	0	1	1		2	1	2	3	1	1	2	1	2	6	0	0	1	0	1	0	1	1
2	1	2	3	1	1	2	1	2	5	0	0	1	0	1	1	1	1	0	2	1	2	3	1	1	2	1	2	5	0	0	1	0	1	1	1	1	0	0	0	0	0	0	0	0	0	0	0	0	0
2	1	2	3	1	1	2	1	2	6	0	0	1	0	1	0	1	1	0	2	1	2	3	1	1	2	1	2	6	0	0	1	0	1	0	1	1	0	0	0	0	0	8	0	3	2	0	0	0	0
2	1	2	3	1	2	2	2	2	8	0	0	1	0	0	0	0	0	1	2	1	2	3	1	2	2	2	2	8	0	0	1	0	0	0	0	0	1	2	3	2	2	27	2	3	3	2	2	2	2
2	1	2	3	1	1	2	1	2	5	0	0	1	0	1	1	1	1	0	2	1	2	3	1	1	2	1	2	5	0	0	1	0	1	1	1	1	0	0	0	0	1	8	0	0	1	0	1	1	1
2	1	2	3	1	1	2	1	2	6	0	0	1	0	1	0	1	1		2	1	2	3	1	1	2	1	2	6	0	0	1	0	1	0	1	1
2	1	2	3	1	1	2	1	2	5	0	0	1	0	1	1	1	1		2	1	2	3	1	1	2	1	2	5	0	0	1	0	1	1	1	1		1	0		2		1	3	1	2	2	1	2
2	1	2	3	1	1	1	1	2	5	0	0	1	0	1	1	1	1	0	2	1	2	3	1	1	1	1	2	5	0	0	1	0	1	1	1	1	0	0	0	1	0	2	0	0	0	1	0	0	0
2	1	2	3	1	1	2	1	2	6	0	0	1	0	1	0	1	1	0	2	1	2	3	1	1	2	1	2	6	0	0	1	0	1	0	1	1	0	0	0	0	0	4	1	1	0	1	0	0	1
2	1	2	3	1	1	2	1	2	6	0	0	1	0	1	0	1	1		2	1	2	3	1	1	2	1	2	6	0	0	1	0	1	0	1	1
2	1	2	3	1	1	1	1	2	5	0	0	1	0	1	1	1	1		2	1	2	3	1	1	1	1	2	5	0	0	1	0	1	1	1	1
2	1	2	3	1	1	1	1	2	5	0	0	1	0	1	1	1	1	1	2	1	2	3	1	1	1	1	2	5	0	0	1	0	1	1	1	1	1	2	2	3	2	30	3	2	2	3	3	2	3
2	1	2	3	1	1	2	1	2	5	0	0	1	0	1	1	1	1		2	1	2	3	1	1	2	1	2	5	0	0	1	0	1	1	1	1		2	4	4			4	4	4	4	3	3	4
2	1	2	3	1	1	2	1	2	5	0	0	1	0	1	1	1	1	0	2	1	2	3	1	1	2	1	2	5	0	0	1	0	1	1	1	1	0	0	0	1	0	5	0	0	0	1	0	0	2
2	1	2	3	1	1	1	1	2	5	0	0	1	0	1	1	1	1	1	2	1	2	3	1	1	1	1	2	5	0	0	1	0	1	1	1	1	1	1	1	2	2	21	2	2	2	2	1	1	3
2	1	2	3	1	1	1	1	2	5	0	0	1	0	1	1	1	1	1	2	1	2	3	1	1	1	1	2	5	0	0	1	0	1	1	1	1	1	2	2	2	2	21	2	1	2	2	1	2	1
2	1	2	3	1	1	2	1	2	6	0	0	1	0	0	1	1	1		2	1	2	3	1	1	2	1	2	6	0	0	1	0	0	1	1	1
2	1	2	3	1	1	1	1	2	7	0	0	1	0	0	0	1	0	1	2	1	2	3	1	1	1	1	2	7	0	0	1	0	0	0	1	0	1	3	1	2	2	31	3	3	3	3	3	3	3
2	1	2	3	1	1	2	1	2	7	0	0	1	0	0	0	1	0	0	2	1	2	3	1	1	2	1	2	7	0	0	1	0	0	0	1	0	0	0	0	0	0	0	0	0	0	0	0	0	0
2	1	2	3	1	1	1	1	2	6	0	0	1	0	0	1	1	1		2	1	2	3	1	1	1	1	2	6	0	0	1	0	0	1	1	1
2	1	2	3	1	1	1	1	2	5	0	0	1	0	1	1	1	1	0	2	1	2	3	1	1	1	1	2	5	0	0	1	0	1	1	1	1	0	0	0	2	1	10	1	1	0	2	0	0	1
2	1	2	3	1	1	1	1	2	5	0	0	1	0	1	1	1	1	0	2	1	2	3	1	1	1	1	2	5	0	0	1	0	1	1	1	1	0	0	0	0	0	8	0	2	1	0	2	1	1
2	1	2	3	1	1	2	1	2	6	0	0	1	0	1	0	1	1	0	2	1	2	3	1	1	2	1	2	6	0	0	1	0	1	0	1	1	0	0	0	3	1	14	0	2	1	4	0	0	1
2	1	2	3	1	1	2	1	2	5	0	0	1	0	1	1	1	1	0	2	1	2	3	1	1	2	1	2	5	0	0	1	0	1	1	1	1	0	0	0	0	0	10	1	2	1	2	1	1	1
2	1	2	3	1	1	2	1	2	6	0	0	1	0	1	0	1	1	0	2	1	2	3	1	1	2	1	2	6	0	0	1	0	1	0	1	1	0	0	0	0	0	0	0	0	0	0	0	0	0
2	1	2	3	1	1	1	1	2	5	0	0	1	0	1	1	1	1	0	2	1	2	3	1	1	1	1	2	5	0	0	1	0	1	1	1	1	0	0	0	0	0	6	1	2	0	2	0	0	1
2	1	2	3	1	1	1	1	2	5	0	0	1	0	1	1	1	1	0	2	1	2	3	1	1	1	1	2	5	0	0	1	0	1	1	1	1	0	0	0	0	0	0	0	0	0	0	0	0	0
2	1	2	3	1	1	1	1	2	6	0	0	1	0	1	0	1	1	0	2	1	2	3	1	1	1	1	2	6	0	0	1	0	1	0	1	1	0	0	0	0	0	2	0	0	1	0	0	0	1
2	1	2	3	1	1	1	1	2	5	0	0	1	0	1	1	1	1	0	2	1	2	3	1	1	1	1	2	5	0	0	1	0	1	1	1	1	0	0	0	1	0	4	0	0	0	1	0	0	0
2	1	2	3	1	1	1	1	2	6	0	0	1	0	0	1	1	1	0	2	1	2	3	1	1	1	1	2	6	0	0	1	0	0	1	1	1	0	0	0	0	1	9	1	1	1	2	0	0	1
2	1	2	3	1	1	2	1	2	5	0	0	1	0	1	1	1	1	0	2	1	2	3	1	1	2	1	2	5	0	0	1	0	1	1	1	1	0	0	0	1	2	16	2	2	0	2	2	1	3
2	1	2	3	1	1	2	1	2	7	0	0	1	0	0	0	1	0	0	2	1	2	3	1	1	2	1	2	7	0	0	1	0	0	0	1	0	0	0	0	3	1	5	0	0	0	0	0	0	1
2	1	2	3	1	1	1	1	2	5	0	0	1	0	1	1	1	1		2	1	2	3	1	1	1	1	2	5	0	0	1	0	1	1	1	1
2	1	2	3	1	2	2	2	2	7	0	0	1	0	1	0	0	0	0	2	1	2	3	1	2	2	2	2	7	0	0	1	0	1	0	0	0	0	0	0	0	0	1	0	0	0	0	0	0	0
2	1	2	3	1	1	1	1	2	5	0	0	1	0	1	1	1	1	0	2	1	2	3	1	1	1	1	2	5	0	0	1	0	1	1	1	1	0	0	0	1	0	1	0	0	0	0	0	0	0
2	1	2	3	1	1	1	1	2	5	0	0	1	0	1	1	1	1	0	2	1	2	3	1	1	1	1	2	5	0	0	1	0	1	1	1	1	0	0	0	0	0	1	1	0	0	0	0	0	0
2	1	2	3	1	1	2	1	2	7	0	0	1	0	0	0	1	0		2	1	2	3	1	1	2	1	2	7	0	0	1	0	0	0	1	0
2	1	2	3	1	1	1	1	2	6	0	0	1	0	1	0	1	1	1	2	1	2	3	1	1	1	1	2	6	0	0	1	0	1	0	1	1	1	0	0	2	3	24	2	3	2	3	2	1	4
2	1	2	3	1	1	1	1	2	5	0	0	1	0	1	1	1	1	0	2	1	2	3	1	1	1	1	2	5	0	0	1	0	1	1	1	1	0	0	0	0	1	4	0	0	0	1	0	0	1
2	1	2	3	1	1	1	1	2	5	0	0	1	0	1	1	1	1	0	2	1	2	3	1	1	1	1	2	5	0	0	1	0	1	1	1	1	0	0	0	2	2	18	2	2	0	3	1	0	3
2	1	2	3	1	1	1	1	2	5	0	0	1	0	1	1	1	1	0	2	1	2	3	1	1	1	1	2	5	0	0	1	0	1	1	1	1	0	0	0	0	0	4	0	1	1	2	0	0	0
2	1	2	3	1	1	1	1	2	5	0	0	1	0	1	1	1	1	0	2	1	2	3	1	1	1	1	2	5	0	0	1	0	1	1	1	1	0	0	0	0	1	6	0	2	0	1	0	0	2
2	1	2	3	1	1	2	1	2	6	0	0	1	0	1	0	1	1	0	2	1	2	3	1	1	2	1	2	6	0	0	1	0	1	0	1	1	0	0	0	0	0	1	0	0	0	0	0	1	0
2	1	2	3	1	1	1	1	2	5	0	0	1	0	1	1	1	1	0	2	1	2	3	1	1	1	1	2	5	0	0	1	0	1	1	1	1	0	0	0	0	0	8	1	1	0	2	0	1	2
2	1	2	3	1	2	2	2	2	7	0	0	1	0	1	0	0	0		2	1	2	3	1	2	2	2	2	7	0	0	1	0	1	0	0	0		0	0	2	2			1	1	1	2	0
2	1	2	3	1	2	2	2	2	7	0	0	1	0	1	0	0	0	0	2	1	2	3	1	2	2	2	2	7	0	0	1	0	1	0	0	0	0	0	0	2	0	9	1	2	0	2	0	0	1
2	1	2	3	1	1	1	1	2	7	0	0	1	0	0	0	1	0	0	2	1	2	3	1	1	1	1	2	7	0	0	1	0	0	0	1	0	0	0	0	0	0	0	0	0	0	0	0	0	0
2	1	2	3	1	2	2	2	2	8	0	0	1	0	0	0	0	0	0	2	1	2	3	1	2	2	2	2	8	0	0	1	0	0	0	0	0	0	1	1	1	1	12	1	1	1	1	1	1	1
2	1	2	3	1	1	1	1	2	5	0	0	1	0	1	1	1	1	0	2	1	2	3	1	1	1	1	2	5	0	0	1	0	1	1	1	1	0	0	0	0	0	0	0	0	0	0	0	0	0
2	1	2	3	1	1	1	1	2	5	0	0	1	0	1	1	1	1		2	1	2	3	1	1	1	1	2	5	0	0	1	0	1	1	1	1
2	1	2	3	1	1	1	1	2	5	0	0	1	0	1	1	1	1	0	2	1	2	3	1	1	1	1	2	5	0	0	1	0	1	1	1	1	0	0	0	0	0	7	0	0	1	3	0	0	2
2	1	2	3	1	1	1	1	2	6	0	0	1	0	1	0	1	1	0	2	1	2	3	1	1	1	1	2	6	0	0	1	0	1	0	1	1	0	1	1	1	3	15	1	3	0	2	0	0	2
2	1	2	3	1	1	2	1	2	7	0	0	1	0	0	0	1	0	0	2	1	2	3	1	1	2	1	2	7	0	0	1	0	0	0	1	0	0	0	0	0	0	0	0	0	0	0	0	0	0
2	1	2	3	1	2	2	2	2	7	0	0	1	0	1	0	0	0	0	2	1	2	3	1	2	2	2	2	7	0	0	1	0	1	0	0	0	0	0	0	1	1	4	0	0	0	1	0	0	0
2	1	2	3	1	1	2	1	2	5	0	0	1	0	1	1	1	1	0	2	1	2	3	1	1	2	1	2	5	0	0	1	0	1	1	1	1	0	0	0	0	0	0	0	0	0	0	0	0	0
2	1	2	3	1	1	1	1	2	6	0	0	1	0	0	1	1	1	0	2	1	2	3	1	1	1	1	2	6	0	0	1	0	0	1	1	1	0	0	0	2	0	16	3	3	0	3	1	1	2
2	1	2	3	1	1	1	1	2	5	0	0	1	0	1	1	1	1	0	2	1	2	3	1	1	1	1	2	5	0	0	1	0	1	1	1	1	0	0	0	0	0	0	0	0	0	0	0	0	0
2	1	2	3	1	1	1	1	2	5	0	0	1	0	1	1	1	1	0	2	1	2	3	1	1	1	1	2	5	0	0	1	0	1	1	1	1	0	0	0	0	0	0	0	0	0	0	0	0	0
2	1	2	3	1	1	1	1	2	5	0	0	1	0	1	1	1	1	0	2	1	2	3	1	1	1	1	2	5	0	0	1	0	1	1	1	1	0	0	0	0	0	13	2	3	0	1	1	1	3
2	1	2	3	1	1	2	1	2	6	0	0	1	0	1	0	1	1		2	1	2	3	1	1	2	1	2	6	0	0	1	0	1	0	1	1
2	1	2	3	1	1	2	1	2	5	0	0	1	0	1	1	1	1	0	2	1	2	3	1	1	2	1	2	5	0	0	1	0	1	1	1	1	0	0	0	1	0	2	0	0	0	0	0	0	1
2	1	2	3	1	1	1	1	2	5	0	0	1	0	1	1	1	1	0	2	1	2	3	1	1	1	1	2	5	0	0	1	0	1	1	1	1	0	0	0	0	0	6	1	0	0	1	1	1	1
2	1	2	3	1	1	2	1	2	5	0	0	1	0	1	1	1	1	0	2	1	2	3	1	1	2	1	2	5	0	0	1	0	1	1	1	1	0	0	0	0	0	0	0	0	0	0	0	0	0
2	1	2	3	1	1	2	1	2	5	0	0	1	0	1	1	1	1	0	2	1	2	3	1	1	2	1	2	5	0	0	1	0	1	1	1	1	0	0	0	2	2	16	2	3	0	3	0	0	2
2	1	2	3	1	1	2	1	2	5	0	0	1	0	1	1	1	1	0	2	1	2	3	1	1	2	1	2	5	0	0	1	0	1	1	1	1	0	0	0	0	0	7	0	1	0	3	1	1	0
2	2	1	2	2	1	1	1	2	6	0	1	0	0	1	0	1	1	0	2	2	1	2	2	1	1	1	2	6	0	1	0	0	1	0	1	1	0	1	0	0	0	2	0	0	0	0	1	0	0
2	1	2	3	1	1	2	1	2	7	0	0	1	0	0	0	1	0	0	2	1	2	3	1	1	2	1	2	7	0	0	1	0	0	0	1	0	0	0	0	0	2	11	1	1	0	0	2	0	3
2	1	2	3	1	1	2	1	2	5	0	0	1	0	1	1	1	1	0	2	1	2	3	1	1	2	1	2	5	0	0	1	0	1	1	1	1	0	0	0	0	0	0	0	0	0	0	0	0	0
2	1	2	3	1	2	2	2	2	6	0	0	1	0	1	1	0	1	0	2	1	2	3	1	2	2	2	2	6	0	0	1	0	1	1	0	1	0	0	0	0	1	5	1	1	0	1	0	0	1
2	1	2	3	1	1	1	1	2	5	0	0	1	0	1	1	1	1	0	2	1	2	3	1	1	1	1	2	5	0	0	1	0	1	1	1	1	0	0	0	0	0	1	0	0	0	0	0	0	1
2	1	2	3	1	1	1	1	2	6	0	0	1	0	1	0	1	1	0	2	1	2	3	1	1	1	1	2	6	0	0	1	0	1	0	1	1	0	0	0	0	0	12	0	2	1	1	1	1	3
2	1	2	3	1	1	1	1	2	5	0	0	1	0	1	1	1	1	1	2	1	2	3	1	1	1	1	2	5	0	0	1	0	1	1	1	1	1	1	1	4	3	30	3	4	1	4	2	2	3
2	1	2	3	1	1	1	1	2	5	0	0	1	0	1	1	1	1	0	2	1	2	3	1	1	1	1	2	5	0	0	1	0	1	1	1	1	0	0	0	0	0	2	1	0	0	0	0	0	1
2	2	1	2	2	1	2	1	2	5	0	1	0	0	1	1	1	1	0	2	2	1	2	2	1	2	1	2	5	0	1	0	0	1	1	1	1	0	2	1	0	0	7	0	0	0	3	0	0	1
2	1	2	3	1	1	1	1	2	5	0	0	1	0	1	1	1	1	0	2	1	2	3	1	1	1	1	2	5	0	0	1	0	1	1	1	1	0	0	0	0	0	5	0	0	0	0	1	1	1
2	1	2	3	1	2	1	1	2	5	0	0	1	0	1	1	1	1	0	2	1	2	3	1	2	1	1	2	5	0	0	1	0	1	1	1	1	0	0	0	0	1	3	0	1	0	0	1	0	0
2	1	2	3	1	1	1	1	2	5	0	0	1	0	1	1	1	1		2	1	2	3	1	1	1	1	2	5	0	0	1	0	1	1	1	1		0	0	0			0	0	0	0	0	0	0
2	1	2	3	1	1	2	1	2	7	0	0	1	0	0	0	1	0	1	2	1	2	3	1	1	2	1	2	7	0	0	1	0	0	0	1	0	1	1	0	4	3	32	3	4	2	4	3	3	3
2	1	2	3	1	1	2	1	2	5	0	0	1	0	1	1	1	1	0	2	1	2	3	1	1	2	1	2	5	0	0	1	0	1	1	1	1	0	0	0	0	0	0	0	0	0	0	0	0	0
2	1	2	3	1	1	1	1	2	5	0	0	1	0	1	1	1	1	0	2	1	2	3	1	1	1	1	2	5	0	0	1	0	1	1	1	1	0	0	0	1	0	1	0	0	0	0	0	0	0
2	1	2	3	1	1	1	1	2	7	0	0	1	0	0	0	1	0	0	2	1	2	3	1	1	1	1	2	7	0	0	1	0	0	0	1	0	0	0	0	0	1	13	2	2	1	2	1	1	3
2	1	2	3	1	1	2	1	2	5	0	0	1	0	1	1	1	1	0	2	1	2	3	1	1	2	1	2	5	0	0	1	0	1	1	1	1	0	1	0	3	1	13	2	1	1	3	0	0	1
2	1	2	3	1	1	2	1	2	5	0	0	1	0	1	1	1	1	0	2	1	2	3	1	1	2	1	2	5	0	0	1	0	1	1	1	1	0	0	0	0	0	3	0	0	0	1	0	0	0
2	1	2	3	1	1	1	1	2	5	0	0	1	0	1	1	1	1	0	2	1	2	3	1	1	1	1	2	5	0	0	1	0	1	1	1	1	0	0	0	0	0	16	1	3	1	1	3	3	3
2	1	2	3	1	1	1	1	2	5	0	0	1	0	1	1	1	1	0	2	1	2	3	1	1	1	1	2	5	0	0	1	0	1	1	1	1	0	0	0	0	0	1	0	0	0	1	0	0	0
2	1	2	3	1	1	1	1	2	5	0	0	1	0	1	1	1	1		2	1	2	3	1	1	1	1	2	5	0	0	1	0	1	1	1	1
2	1	2	3	1	1	1	1	2	5	0	0	1	0	1	1	1	1	1	2	1	2	3	1	1	1	1	2	5	0	0	1	0	1	1	1	1	1	1	1	2	2	20	1	2	1	3	1	1	3
2	1	2	3	1	1	1	1	2	5	0	0	1	0	1	1	1	1	0	2	1	2	3	1	1	1	1	2	5	0	0	1	0	1	1	1	1	0	0	0	0	0	0	0	0	0	0	0	0	0
2	1	2	3	1	1	2	1	2	6	0	0	1	0	1	0	1	1	0	2	1	2	3	1	1	2	1	2	6	0	0	1	0	1	0	1	1	0	0	0	0	0	1	0	0	0	0	0	0	0
2	1	2	3	1	2	2	2	2	7	0	0	1	0	1	0	0	0	0	2	1	2	3	1	2	2	2	2	7	0	0	1	0	1	0	0	0	0	1	1	1	1	11	1	0	1	1	1	1	1
2	1	2	3	1	2	2	2	2	7	0	0	1	0	1	0	0	0	0	2	1	2	3	1	2	2	2	2	7	0	0	1	0	1	0	0	0	0	0	0	1	1	5	0	1	1	0	0	0	1
2	1	2	3	1	1	2	1	2	7	0	0	1	0	0	0	1	0	0	2	1	2	3	1	1	2	1	2	7	0	0	1	0	0	0	1	0	0	1	1	1	1	12	1	1	1	1	1	1	1
2	1	2	3	1	1	2	1	2	5	0	0	1	0	1	1	1	1	0	2	1	2	3	1	1	2	1	2	5	0	0	1	0	1	1	1	1	0	0	0	3	2	14	1	1	0	2	0	1	4
2	1	2	3	1	1	2	1	2	5	0	0	1	0	1	1	1	1	0	2	1	2	3	1	1	2	1	2	5	0	0	1	0	1	1	1	1	0	0	0	0	1	8	0	0	0	2	1	0	2
2	1	2	3	1	1	1	1	2	6	0	0	1	0	1	0	1	1	0	2	1	2	3	1	1	1	1	2	6	0	0	1	0	1	0	1	1	0	0	0	2	1	7	0	0	1	1	0	0	1
2	1	2	3	1	2	1	1	2	5	0	0	1	0	1	1	1	1	0	2	1	2	3	1	2	1	1	2	5	0	0	1	0	1	1	1	1	0	0	0	1	0	1	0	0	0	0	0	0	0
2	1	2	3	1	1	1	1	2	5	0	0	1	0	1	1	1	1	1	2	1	2	3	1	1	1	1	2	5	0	0	1	0	1	1	1	1	1	1	0	2	3	24	2	4	1	4	1	1	4
2	1	2	3	1	1	2	1	2	5	0	0	1	0	1	1	1	1	0	2	1	2	3	1	1	2	1	2	5	0	0	1	0	1	1	1	1	0	0	0	3	2	12	0	0	1	3	0	0	2
2	1	2	3	1	1	1	1	2	5	0	0	1	0	1	1	1	1	1	2	1	2	3	1	1	1	1	2	5	0	0	1	0	1	1	1	1	1	0	0	0	3	21	2	3	2	4	1	1	3
2	1	2	3	1	1	1	1	2	5	0	0	1	0	1	1	1	1	0	2	1	2	3	1	1	1	1	2	5	0	0	1	0	1	1	1	1	0	0	0	2	1	6	0	0	0	2	1	0	0
2	1	2	3	1	1	1	1	2	5	0	0	1	0	1	1	1	1	0	2	1	2	3	1	1	1	1	2	5	0	0	1	0	1	1	1	1	0	0	0	2	3	17	2	3	2	2	0	0	1
2	2	1	2	2	1	2	1	2	5	0	1	0	0	1	1	1	1	0	2	2	1	2	2	1	2	1	2	5	0	1	0	0	1	1	1	1	0	0	0	0	0	0	0	0	0	0	0	0	0
2	2	1	2	2	1	1	1	2	5	0	1	0	0	1	1	1	1		2	2	1	2	2	1	1	1	2	5	0	1	0	0	1	1	1	1		0	2	3	2		3		2	4	0	0	4
2	1	2	3	1	2	2	2	2	6	0	0	1	0	1	1	0	1	0	2	1	2	3	1	2	2	2	2	6	0	0	1	0	1	1	0	1	0	0	0	0	1	8	1	1	2	0	0	0	2
2	1	2	3	1	1	1	1	2	5	0	0	1	0	1	1	1	1	0	2	1	2	3	1	1	1	1	2	5	0	0	1	0	1	1	1	1	0	0	0	1	0	4	0	0	0	1	0	0	1
2	1	2	3	1	1	1	1	2	5	0	0	1	0	1	1	1	1	0	2	1	2	3	1	1	1	1	2	5	0	0	1	0	1	1	1	1	0	0	0	0	0	1	0	0	0	0	0	0	1
2	1	2	3	1	1	1	1	2	6	0	0	1	0	0	1	1	1	1	2	1	2	3	1	1	1	1	2	6	0	0	1	0	0	1	1	1	1	0	0	0	2	21	1	3	0	3	3	3	3
2	1	2	3	1	1	2	1	2	7	0	0	1	0	0	0	1	0	0	2	1	2	3	1	1	2	1	2	7	0	0	1	0	0	0	1	0	0	0	0	1	0	3	0	0	1	0	0	0	1
2	1	2	3	1	1	1	1	2	6	0	0	1	0	1	0	1	1	0	2	1	2	3	1	1	1	1	2	6	0	0	1	0	1	0	1	1	0	0	0	1	1	7	0	1	0	2	0	0	2
2	1	2	3	1	1	1	1	2	5	0	0	1	0	1	1	1	1		2	1	2	3	1	1	1	1	2	5	0	0	1	0	1	1	1	1			1	2	2		2	2	1	3	1	2	3
2	1	2	3	1	1	2	1	2	5	0	0	1	0	1	1	1	1	0	2	1	2	3	1	1	2	1	2	5	0	0	1	0	1	1	1	1	0	0	0	2	1	12	0	1	2	3	2	1	0
2	1	2	3	1	2	2	2	2	7	0	0	1	0	1	0	0	0	0	2	1	2	3	1	2	2	2	2	7	0	0	1	0	1	0	0	0	0	1	1	1	1	12	1	1	1	1	1	1	1
2	1	2	3	1	2	2	2	2	6	0	0	1	0	1	1	0	1	0	2	1	2	3	1	2	2	2	2	6	0	0	1	0	1	1	0	1	0	0	0	0	0	0	0	0	0	0	0	0	0
2	1	2	3	1	1	2	1	2	6	0	0	1	0	1	0	1	1	0	2	1	2	3	1	1	2	1	2	6	0	0	1	0	1	0	1	1	0	0	0	0	1	6	1	0	0	1	0	0	1
2	1	2	3	1	1	1	1	2	5	0	0	1	0	1	1	1	1	0	2	1	2	3	1	1	1	1	2	5	0	0	1	0	1	1	1	1	0	0	0	0	0	0	0	0	0	0	0	0	0
2	1	2	3	1	1	2	1	2	6	0	0	1	0	1	0	1	1	0	2	1	2	3	1	1	2	1	2	6	0	0	1	0	1	0	1	1	0	0	0	0	2	14	2	3	0	4	0	0	3
2	1	2	3	1	1	1	1	2	5	0	0	1	0	1	1	1	1	0	2	1	2	3	1	1	1	1	2	5	0	0	1	0	1	1	1	1	0	1	1	2	0	15	2	2	1	1	2	2	0
2	1	2	3	1	1	1	1	2	5	0	0	1	0	1	1	1	1	0	2	1	2	3	1	1	1	1	2	5	0	0	1	0	1	1	1	1	0	0	0	0	0	3	0	0	0	1	0	0	1
2	1	2	3	1	1	1	1	2	5	0	0	1	0	1	1	1	1		2	1	2	3	1	1	1	1	2	5	0	0	1	0	1	1	1	1		0	0	0	1		0		0	1	0	0	2
2	1	2	3	1	1	1	1	2	5	0	0	1	0	1	1	1	1	0	2	1	2	3	1	1	1	1	2	5	0	0	1	0	1	1	1	1	0	0	0	0	0	3	1	1	0	0	0	0	1
2	1	2	3	1	1	1	1	2	6	0	0	1	0	1	0	1	1		2	1	2	3	1	1	1	1	2	6	0	0	1	0	1	0	1	1
2	1	2	3	1	1	1	1	2	5	0	0	1	0	1	1	1	1	0	2	1	2	3	1	1	1	1	2	5	0	0	1	0	1	1	1	1	0	0	0	0	0	0	0	0	0	0	0	0	0
2	1	2	3	1	2	2	2	2	7	0	0	1	0	1	0	0	0		2	1	2	3	1	2	2	2	2	7	0	0	1	0	1	0	0	0
2	1	2	3	1	1	1	1	2	6	0	0	1	0	0	1	1	1		2	1	2	3	1	1	1	1	2	6	0	0	1	0	0	1	1	1		0	0	0	0		0		0	0	0	1	0
2	1	2	3	1	1	1	1	2	5	0	0	1	0	1	1	1	1	0	2	1	2	3	1	1	1	1	2	5	0	0	1	0	1	1	1	1	0	1	0	1	2	10	0	0	1	2	0	0	1
2	1	2	3	1	2	2	2	2	8	0	0	1	0	0	0	0	0	0	2	1	2	3	1	2	2	2	2	8	0	0	1	0	0	0	0	0	0	0	0	0	0	0	0	0	0	0	0	0	0
2	1	2	3	1	1	2	1	2	6	0	0	1	0	0	1	1	1	0	2	1	2	3	1	1	2	1	2	6	0	0	1	0	0	1	1	1	0	0	0	0	0	5	0	1	0	1	1	1	0
2	1	2	3	1	1	1	1	2	5	0	0	1	0	1	1	1	1	0	2	1	2	3	1	1	1	1	2	5	0	0	1	0	1	1	1	1	0	0	0	0	0	0	0	0	0	0	0	0	0
2	1	2	3	1	1	2	1	2	6	0	0	1	0	1	0	1	1	0	2	1	2	3	1	1	2	1	2	6	0	0	1	0	1	0	1	1	0	0	0	0	0	1	0	0	0	0	1	0	0
2	1	2	3	1	1	1	1	2	5	0	0	1	0	1	1	1	1	0	2	1	2	3	1	1	1	1	2	5	0	0	1	0	1	1	1	1	0	0	0	0	0	0	0	0	0	0	0	0	0
2	1	2	3	1	1	2	1	2	6	0	0	1	0	1	0	1	1		2	1	2	3	1	1	2	1	2	6	0	0	1	0	1	0	1	1
2	1	2	3	1	2	2	2	2	8	0	0	1	0	0	0	0	0	0	2	1	2	3	1	2	2	2	2	8	0	0	1	0	0	0	0	0	0	0	0	1	0	7	1	1	1	1	0	0	1
2	1	2	3	1	1	2	1	2	6	0	0	1	0	0	1	1	1	0	2	1	2	3	1	1	2	1	2	6	0	0	1	0	0	1	1	1	0	0	0	0	0	3	0	0	0	0	1	1	0
2	1	2	3	1	1	1	1	2	5	0	0	1	0	1	1	1	1	0	2	1	2	3	1	1	1	1	2	5	0	0	1	0	1	1	1	1	0	0	0	0	1	13	1	4	0	4	1	0	1
2	1	2	3	1	1	2	1	2	5	0	0	1	0	1	1	1	1	0	2	1	2	3	1	1	2	1	2	5	0	0	1	0	1	1	1	1	0	0	0	0	0	5	1	1	0	0	1	1	0
2	1	2	3	1	1	1	1	2	5	0	0	1	0	1	1	1	1	0	2	1	2	3	1	1	1	1	2	5	0	0	1	0	1	1	1	1	0	0	0	0	0	0	0	0	0	0	0	0	0
2	1	2	3	1	1	2	1	2	6	0	0	1	0	1	0	1	1	0	2	1	2	3	1	1	2	1	2	6	0	0	1	0	1	0	1	1	0	0	0	0	1	12	1	1	1	3	0	0	2
2	1	2	3	1	1	1	1	2	5	0	0	1	0	1	1	1	1		2	1	2	3	1	1	1	1	2	5	0	0	1	0	1	1	1	1		0	0		0		0	0	2	3	0	0	1
2	1	2	3	1	1	2	1	2	6	0	0	1	0	0	1	1	1	0	2	1	2	3	1	1	2	1	2	6	0	0	1	0	0	1	1	1	0	0	0	4	1	14	1	2	0	1	1	1	2
2	1	2	3	1	2	2	2	2	7	0	0	1	0	0	1	0	0		2	1	2	3	1	2	2	2	2	7	0	0	1	0	0	1	0	0
2	1	2	3	1	1	1	1	2	5	0	0	1	0	1	1	1	1		2	1	2	3	1	1	1	1	2	5	0	0	1	0	1	1	1	1
2	1	2	3	1	1	1	1	2	5	0	0	1	0	1	1	1	1	0	2	1	2	3	1	1	1	1	2	5	0	0	1	0	1	1	1	1	0	0	0	0	1	3	0	2	0	0	0	0	0
2	1	2	3	1	1	2	1	2	5	0	0	1	0	1	1	1	1	0	2	1	2	3	1	1	2	1	2	5	0	0	1	0	1	1	1	1	0	0	0	1	0	2	0	0	0	0	0	0	0
2	1	2	3	1	1	1	1	2	6	0	0	1	0	1	0	1	1	0	2	1	2	3	1	1	1	1	2	6	0	0	1	0	1	0	1	1	0	0	0	1	1	9	1	0	0	3	0	0	2
2	1	2	3	1	1	1	1	2	6	0	0	1	0	1	0	1	1	0	2	1	2	3	1	1	1	1	2	6	0	0	1	0	1	0	1	1	0	0	0	1	0	3	0	0	0	0	0	0	1
2	2	1	2	2	1	1	1	2	5	0	1	0	0	1	1	1	1	0	2	2	1	2	2	1	1	1	2	5	0	1	0	0	1	1	1	1	0	0	0	0	0	0	0	0	0	0	0	0	0
2	1	2	3	1	1	1	1	2	5	0	0	1	0	1	1	1	1	0	2	1	2	3	1	1	1	1	2	5	0	0	1	0	1	1	1	1	0	0	0	0	0	0	0	0	0	0	0	0	0
2	1	2	3	1	1	1	1	2	5	0	0	1	0	1	1	1	1	0	2	1	2	3	1	1	1	1	2	5	0	0	1	0	1	1	1	1	0	0	0	2	0	5	1	0	1	0	0	0	0
2	1	2	3	1	1	2	1	2	6	0	0	1	0	0	1	1	1	0	2	1	2	3	1	1	2	1	2	6	0	0	1	0	0	1	1	1	0	0	0	0	0	0	0	0	0	0	0	0	0
2	1	2	3	1	1	2	1	2	7	0	0	1	0	0	0	1	0	0	2	1	2	3	1	1	2	1	2	7	0	0	1	0	0	0	1	0	0	0	2	2	2	13	1	1	1	0	1	1	1
2	1	2	3	1	1	2	1	2	5	0	0	1	0	1	1	1	1	0	2	1	2	3	1	1	2	1	2	5	0	0	1	0	1	1	1	1	0	0	0	0	0	0	0	0	0	0	0	0	0
2	1	2	3	1	1	1	1	2	6	0	0	1	0	0	1	1	1	0	2	1	2	3	1	1	1	1	2	6	0	0	1	0	0	1	1	1	0	0	0	2	1	9	1	0	0	2	1	0	2
2	1	2	3	1	1	2	1	2	6	0	0	1	0	1	0	1	1	0	2	1	2	3	1	1	2	1	2	6	0	0	1	0	1	0	1	1	0	0	0	0	0	0	0	0	0	0	0	0	0
2	1	2	3	1	1	2	1	2	6	0	0	1	0	0	1	1	1	0	2	1	2	3	1	1	2	1	2	6	0	0	1	0	0	1	1	1	0	0	0	0	0	0	0	0	0	0	0	0	0
2	1	2	3	1	1	1	1	2	6	0	0	1	0	1	0	1	1	0	2	1	2	3	1	1	1	1	2	6	0	0	1	0	1	0	1	1	0	0	0	0	0	5	1	1	0	2	0	0	1
2	1	2	3	1	1	2	1	2	5	0	0	1	0	1	1	1	1	0	2	1	2	3	1	1	2	1	2	5	0	0	1	0	1	1	1	1	0	0	0	0	0	0	0	0	0	0	0	0	0
2	1	2	3	1	1	1	1	2	5	0	0	1	0	1	1	1	1	0	2	1	2	3	1	1	1	1	2	5	0	0	1	0	1	1	1	1	0	0	0	0	0	3	1	0	0	1	0	1	0
2	1	2	3	1	1	2	1	2	5	0	0	1	0	1	1	1	1	0	2	1	2	3	1	1	2	1	2	5	0	0	1	0	1	1	1	1	0	0	0	0	0	0	0	0	0	0	0	0	0
2	1	2	3	1	2	2	2	2	8	0	0	1	0	0	0	0	0	0	2	1	2	3	1	2	2	2	2	8	0	0	1	0	0	0	0	0	0	0	0	2	1	6	0	0	1	1	0	0	0
2	1	2	3	1	2	2	2	2	7	0	0	1	0	1	0	0	0	0	2	1	2	3	1	2	2	2	2	7	0	0	1	0	1	0	0	0	0	1	1	2	1	15	1	2	1	2	1	1	1
2	1	2	3	1	2	2	2	2	7	0	0	1	0	1	0	0	0	0	2	1	2	3	1	2	2	2	2	7	0	0	1	0	1	0	0	0	0	0	0	0	0	1	0	0	0	0	0	0	0
2	1	2	3	1	1	1	1	2	5	0	0	1	0	1	1	1	1	0	2	1	2	3	1	1	1	1	2	5	0	0	1	0	1	1	1	1	0	0	0	1	0	3	0	0	0	0	0	2	0
2	1	2	3	1	1	2	1	2	7	0	0	1	0	0	0	1	0	1	2	1	2	3	1	1	2	1	2	7	0	0	1	0	0	0	1	0	1	1	2	2	0	20	3	3	0	4	0	1	3
2	1	2	3	1	1	2	1	2	5	0	0	1	0	1	1	1	1	0	2	1	2	3	1	1	2	1	2	5	0	0	1	0	1	1	1	1	0	0	0	0	0	0	0	0	0	0	0	0	0
2	1	2	3	1	1	1	1	2	6	0	0	1	0	1	0	1	1	0	2	1	2	3	1	1	1	1	2	6	0	0	1	0	1	0	1	1	0	1	0	1	1	8	1	1	1	1	0	0	1
2	1	2	3	1	1	2	1	2	5	0	0	1	0	1	1	1	1	0	2	1	2	3	1	1	2	1	2	5	0	0	1	0	1	1	1	1	0	0	0	0	0	1	0	0	0	0	0	1	0
2	1	2	3	1	1	1	1	2	5	0	0	1	0	1	1	1	1	0	2	1	2	3	1	1	1	1	2	5	0	0	1	0	1	1	1	1	0	0	0	1	1	7	0	0	0	1	1	0	1
2	1	2	3	1	1	2	1	2	6	0	0	1	0	1	0	1	1	0	2	1	2	3	1	1	2	1	2	6	0	0	1	0	1	0	1	1	0	0	0	0	0	0	0	0	0	0	0	0	0
2	1	2	3	1	1	1	1	2	5	0	0	1	0	1	1	1	1	0	2	1	2	3	1	1	1	1	2	5	0	0	1	0	1	1	1	1	0	0	0	2	1	13	1	2	2	2	0	0	1
2	1	2	3	1	1	2	1	2	6	0	0	1	0	0	1	1	1		2	1	2	3	1	1	2	1	2	6	0	0	1	0	0	1	1	1
2	1	2	3	1	1	1	1	2	7	0	0	1	0	0	0	1	0	0	2	1	2	3	1	1	1	1	2	7	0	0	1	0	0	0	1	0	0	1	1	2	1	10	0	1	1	1	0	0	0
2	1	2	3	1	2	2	2	2	8	0	0	1	0	0	0	0	0	0	2	1	2	3	1	2	2	2	2	8	0	0	1	0	0	0	0	0	0	0	0	3	2	8	0	0	1	0	0	0	2
2	1	2	3	1	1	1	1	2	6	0	0	1	0	1	0	1	1	1	2	1	2	3	1	1	1	1	2	6	0	0	1	0	1	0	1	1	1	2	2	1	2	20	2	1	2	1	2	1	2
2	1	2	3	1	2	2	2	2	8	0	0	1	0	0	0	0	0	0	2	1	2	3	1	2	2	2	2	8	0	0	1	0	0	0	0	0	0	0	0	3	2	8	0	0	1	0	0	0	2
2	1	2	3	1	1	1	1	2	5	0	0	1	0	1	1	1	1		2	1	2	3	1	1	1	1	2	5	0	0	1	0	1	1	1	1
2	1	2	3	1	1	1	1	2	5	0	0	1	0	1	1	1	1	0	2	1	2	3	1	1	1	1	2	5	0	0	1	0	1	1	1	1	0	0	0	0	0	1	0	0	0	1	0	0	0
2	1	2	3	1	1	1	1	2	5	0	0	1	0	1	1	1	1	0	2	1	2	3	1	1	1	1	2	5	0	0	1	0	1	1	1	1	0	0	0	0	0	0	0	0	0	0	0	0	0
2	1	2	3	1	1	2	1	2	7	0	0	1	0	0	0	1	0	0	2	1	2	3	1	1	2	1	2	7	0	0	1	0	0	0	1	0	0	0	0	1	1	5	0	0	1	0	0	0	2
2	1	2	3	1	2	2	2	2	8	0	0	1	0	0	0	0	0	0	2	1	2	3	1	2	2	2	2	8	0	0	1	0	0	0	0	0	0	1	1	1	1	12	1	1	1	1	1	1	1
2	1	2	3	1	1	1	1	2	5	0	0	1	0	1	1	1	1	0	2	1	2	3	1	1	1	1	2	5	0	0	1	0	1	1	1	1	0	0	0	2	2	13	1	2	0	2	1	1	1
2	1	2	3	1	1	2	1	2	6	0	0	1	0	0	1	1	1	0	2	1	2	3	1	1	2	1	2	6	0	0	1	0	0	1	1	1	0	0	0	1	0	7	1	1	0	2	0	0	1
2	1	2	3	1	2	2	2	2	7	0	0	1	0	1	0	0	0	0	2	1	2	3	1	2	2	2	2	7	0	0	1	0	1	0	0	0	0	0	0	2	1	10	1	2	0	2	0	0	1
2	1	2	3	1	1	1	1	2	5	0	0	1	0	1	1	1	1	0	2	1	2	3	1	1	1	1	2	5	0	0	1	0	1	1	1	1	0	0	0	0	0	0	0	0	0	0	0	0	0
2	1	2	3	1	1	2	1	2	6	0	0	1	0	0	1	1	1	0	2	1	2	3	1	1	2	1	2	6	0	0	1	0	0	1	1	1	0	0	0	0	1	9	1	1	0	3	0	0	3
2	1	2	3	1	1	2	1	2	5	0	0	1	0	1	1	1	1	0	2	1	2	3	1	1	2	1	2	5	0	0	1	0	1	1	1	1	0	0	0	0	0	2	0	0	1	0	0	0	0
2	1	2	3	1	2	2	2	2	6	0	0	1	0	1	1	0	1	0	2	1	2	3	1	2	2	2	2	6	0	0	1	0	1	1	0	1	0	1	2	1	1	19	2	1	1	2	2	2	2
2	1	2	3	1	1	2	1	2	6	0	0	1	0	1	0	1	1	0	2	1	2	3	1	1	2	1	2	6	0	0	1	0	1	0	1	1	0	0	0	1	0	1	0	0	0	0	0	0	0
2	1	2	3	1	1	2	1	2	6	0	0	1	0	0	1	1	1	0	2	1	2	3	1	1	2	1	2	6	0	0	1	0	0	1	1	1	0	0	0	1	1	11	1	1	0	2	1	1	2
2	1	2	3	1	1	2	1	2	7	0	0	1	0	0	0	1	0	0	2	1	2	3	1	1	2	1	2	7	0	0	1	0	0	0	1	0	0	0	0	0	0	0	0	0	0	0	0	0	0
2	1	2	3	1	1	1	1	2	6	0	0	1	0	1	0	1	1		2	1	2	3	1	1	1	1	2	6	0	0	1	0	1	0	1	1
2	1	2	3	1	1	1	1	2	5	0	0	1	0	1	1	1	1	0	2	1	2	3	1	1	1	1	2	5	0	0	1	0	1	1	1	1	0	0	0	2	0	11	1	3	0	3	0	1	1
2	1	2	3	1	2	2	2	2	7	0	0	1	0	1	0	0	0	0	2	1	2	3	1	2	2	2	2	7	0	0	1	0	1	0	0	0	0	0	0	0	0	3	0	0	0	0	1	1	0
2	1	2	3	1	1	1	1	2	6	0	0	1	0	0	1	1	1	0	2	1	2	3	1	1	1	1	2	6	0	0	1	0	0	1	1	1	0	1	0	0	0	7	1	4	0	0	0	0	1
2	1	2	3	1	1	2	1	2	5	0	0	1	0	1	1	1	1	0	2	1	2	3	1	1	2	1	2	5	0	0	1	0	1	1	1	1	0	0	0	0	0	0	0	0	0	0	0	0	0
2	1	2	3	1	1	2	1	2	7	0	0	1	0	0	0	1	0	0	2	1	2	3	1	1	2	1	2	7	0	0	1	0	0	0	1	0	0	0	0	3	0	3	0	0	0	0	0	0	0
2	1	2	3	1	1	2	1	2	6	0	0	1	0	1	0	1	1	0	2	1	2	3	1	1	2	1	2	6	0	0	1	0	1	0	1	1	0	0	0	0	0	1	0	0	0	0	0	0	1
2	1	2	3	1	1	2	1	2	6	0	0	1	0	1	0	1	1	0	2	1	2	3	1	1	2	1	2	6	0	0	1	0	1	0	1	1	0	0	0	2	1	14	1	3	0	2	1	1	2
2	1	2	3	1	1	1	1	2	5	0	0	1	0	1	1	1	1	0	2	1	2	3	1	1	1	1	2	5	0	0	1	0	1	1	1	1	0	0	0	2	0	7	0	0	0	0	2	0	0
2	1	2	3	1	1	1	1	2	5	0	0	1	0	1	1	1	1	0	2	1	2	3	1	1	1	1	2	5	0	0	1	0	1	1	1	1	0	0	0	1	0	7	1	0	1	2	0	0	1
2	1	2	3	1	1	1	1	2	5	0	0	1	0	1	1	1	1		2	1	2	3	1	1	1	1	2	5	0	0	1	0	1	1	1	1
2	1	2	3	1	1	2	1	2	6	0	0	1	0	1	0	1	1	0	2	1	2	3	1	1	2	1	2	6	0	0	1	0	1	0	1	1	0	0	0	0	0	3	0	0	0	0	0	0	3
2	1	2	3	1	1	2	1	2	5	0	0	1	0	1	1	1	1	0	2	1	2	3	1	1	2	1	2	5	0	0	1	0	1	1	1	1	0	0	0	0	1	5	1	0	1	1	0	0	1
2	1	2	3	1	1	1	1	2	5	0	0	1	0	1	1	1	1		2	1	2	3	1	1	1	1	2	5	0	0	1	0	1	1	1	1
2	1	2	3	1	1	2	1	2	6	0	0	1	0	1	0	1	1	0	2	1	2	3	1	1	2	1	2	6	0	0	1	0	1	0	1	1	0	0	0	2	2	15	2	0	1	2	1	1	2
2	1	2	3	1	1	1	1	2	5	0	0	1	0	1	1	1	1	1	2	1	2	3	1	1	1	1	2	5	0	0	1	0	1	1	1	1	1	0	2	2	3	23	2	1	1	3	1	2	4
2	1	2	3	1	1	1	1	2	5	0	0	1	0	1	1	1	1	0	2	1	2	3	1	1	1	1	2	5	0	0	1	0	1	1	1	1	0	0	0	0	0	0	0	0	0	0	0	0	0
2	1	2	3	1	1	2	1	2	5	0	0	1	0	1	1	1	1	0	2	1	2	3	1	1	2	1	2	5	0	0	1	0	1	1	1	1	0	0	0	0	1	6	0	1	1	0	0	0	3
2	1	2	3	1	1	1	1	2	5	0	0	1	0	1	1	1	1	0	2	1	2	3	1	1	1	1	2	5	0	0	1	0	1	1	1	1	0	0	0	1	0	4	0	0	0	2	0	0	1
2	1	2	3	1	1	2	1	2	5	0	0	1	0	1	1	1	1	0	2	1	2	3	1	1	2	1	2	5	0	0	1	0	1	1	1	1	0	0	0	2	0	2	0	0	0	0	0	0	0
2	1	2	3	1	1	1	1	2	6	0	0	1	0	1	0	1	1	0	2	1	2	3	1	1	1	1	2	6	0	0	1	0	1	0	1	1	0	0	0	0	0	0	0	0	0	0	0	0	0
2	1	2	3	1	1	1	1	2	5	0	0	1	0	1	1	1	1	0	2	1	2	3	1	1	1	1	2	5	0	0	1	0	1	1	1	1	0	0	0	0	0	0	0	0	0	0	0	0	0
2	1	2	3	1	1	1	1	2	5	0	0	1	0	1	1	1	1	0	2	1	2	3	1	1	1	1	2	5	0	0	1	0	1	1	1	1	0	0	0	0	1	7	2	2	0	0	0	0	2
2	1	2	3	1	1	2	1	2	5	0	0	1	0	1	1	1	1	0	2	1	2	3	1	1	2	1	2	5	0	0	1	0	1	1	1	1	0	0	0	0	0	2	0	0	0	0	0	0	0
2	1	2	3	1	1	1	1	2	5	0	0	1	0	1	1	1	1		2	1	2	3	1	1	1	1	2	5	0	0	1	0	1	1	1	1
2	1	2	3	1	1	1	1	2	7	0	0	1	0	0	0	1	0	0	2	1	2	3	1	1	1	1	2	7	0	0	1	0	0	0	1	0	0	0	0	0	0	2	0	0	0	0	0	0	0
2	1	2	3	1	1	2	1	2	6	0	0	1	0	0	1	1	1	1	2	1	2	3	1	1	2	1	2	6	0	0	1	0	0	1	1	1	1	4	4	4	4	48	4	4	4	4	4	4	4
2	1	2	3	1	2	2	2	2	6	0	0	1	0	1	1	0	1	0	2	1	2	3	1	2	2	2	2	6	0	0	1	0	1	1	0	1	0	0	0	2	0	12	1	2	1	2	1	1	0
2	1	2	3	1	1	1	1	2	5	0	0	1	0	1	1	1	1	1	2	1	2	3	1	1	1	1	2	5	0	0	1	0	1	1	1	1	1	0	0	2	2	25	2	4	2	4	2	2	3
2	1	2	3	1	1	2	1	2	6	0	0	1	0	1	0	1	1		2	1	2	3	1	1	2	1	2	6	0	0	1	0	1	0	1	1
2	1	2	3	1	2	2	2	2	7	0	0	1	0	1	0	0	0	0	2	1	2	3	1	2	2	2	2	7	0	0	1	0	1	0	0	0	0	0	0	0	0	3	0	0	0	0	1	1	0
2	1	2	3	1	1	1	1	2	5	0	0	1	0	1	1	1	1	0	2	1	2	3	1	1	1	1	2	5	0	0	1	0	1	1	1	1	0	0	0	2	2	19	1	3	0	3	3	3	1
2	1	2	3	1	2	2	2	2	8	0	0	1	0	0	0	0	0		2	1	2	3	1	2	2	2	2	8	0	0	1	0	0	0	0	0
2	1	2	3	1	1	2	1	2	5	0	0	1	0	1	1	1	1	0	2	1	2	3	1	1	2	1	2	5	0	0	1	0	1	1	1	1	0	0	0	0	0	0	0	0	0	0	0	0	0
2	1	2	3	1	1	1	1	2	7	0	0	1	0	0	0	1	0	1	2	1	2	3	1	1	1	1	2	7	0	0	1	0	0	0	1	0	1	2	2	4	2	40	4	4	3	4	4	4	4
2	2	1	2	2	1	1	1	2	5	0	1	0	0	1	1	1	1	0	2	2	1	2	2	1	1	1	2	5	0	1	0	0	1	1	1	1	0	0	0	0	0	0	0	0	0	0	0	0	0
2	1	2	3	1	1	1	1	2	5	0	0	1	0	1	1	1	1	1	2	1	2	3	1	1	1	1	2	5	0	0	1	0	1	1	1	1	1	1	1	3	2	26	2	3	1	4	2	2	3
2	1	2	3	1	1	2	1	2	6	0	0	1	0	0	1	1	1	0	2	1	2	3	1	1	2	1	2	6	0	0	1	0	0	1	1	1	0	2	2	2	2	19	2	2	2	2	0	0	3
2	1	2	3	1	1	2	1	2	5	0	0	1	0	1	1	1	1	0	2	1	2	3	1	1	2	1	2	5	0	0	1	0	1	1	1	1	0	0	0	2	2	12	0	2	0	4	0	0	2
2	1	2	3	1	2	2	2	2	7	0	0	1	0	1	0	0	0	0	2	1	2	3	1	2	2	2	2	7	0	0	1	0	1	0	0	0	0	0	0	0	0	0	0	0	0	0	0	0	0
2	1	2	3	1	1	2	1	2	5	0	0	1	0	1	1	1	1	0	2	1	2	3	1	1	2	1	2	5	0	0	1	0	1	1	1	1	0	1	1	2	1	11	1	1	1	2	0	0	1
2	1	2	3	1	1	1	1	2	5	0	0	1	0	1	1	1	1	0	2	1	2	3	1	1	1	1	2	5	0	0	1	0	1	1	1	1	0	0	0	0	0	2	0	0	0	0	0	0	1
2	1	2	3	1	1	2	1	2	5	0	0	1	0	1	1	1	1	0	2	1	2	3	1	1	2	1	2	5	0	0	1	0	1	1	1	1	0	0	0	2	1	14	0	2	2	2	0	1	4
2	1	2	3	1	1	1	1	2	5	0	0	1	0	1	1	1	1	0	2	1	2	3	1	1	1	1	2	5	0	0	1	0	1	1	1	1	0	0	0	1	0	8	1	4	1	1	0	0	0
2	1	2	3	1	1	2	1	2	7	0	0	1	0	0	0	1	0	0	2	1	2	3	1	1	2	1	2	7	0	0	1	0	0	0	1	0	0	0	0	0	0	1	0	0	0	0	0	0	1
2	1	2	3	1	1	2	1	2	5	0	0	1	0	1	1	1	1	0	2	1	2	3	1	1	2	1	2	5	0	0	1	0	1	1	1	1	0	0	0	0	1	2	0	0	0	1	0	0	0
2	1	2	3	1	1	1	1	2	5	0	0	1	0	1	1	1	1	0	2	1	2	3	1	1	1	1	2	5	0	0	1	0	1	1	1	1	0	0	0	0	0	4	0	0	1	2	0	0	1
2	1	2	3	1	1	1	1	2	7	0	0	1	0	0	0	1	0	0	2	1	2	3	1	1	1	1	2	7	0	0	1	0	0	0	1	0	0	0	0	0	0	2	0	2	0	0	0	0	0
2	1	2	3	1	1	2	1	2	5	0	0	1	0	1	1	1	1	0	2	1	2	3	1	1	2	1	2	5	0	0	1	0	1	1	1	1	0	0	0	0	0	0	0	0	0	0	0	0	0
2	1	2	3	1	1	1	1	2	5	0	0	1	0	1	1	1	1	0	2	1	2	3	1	1	1	1	2	5	0	0	1	0	1	1	1	1	0	0	0	0	0	3	0	0	0	2	0	0	1
2	1	2	3	1	1	2	1	2	6	0	0	1	0	0	1	1	1	0	2	1	2	3	1	1	2	1	2	6	0	0	1	0	0	1	1	1	0	0	0	0	0	0	0	0	0	0	0	0	0
2	1	2	3	1	1	1	1	2	6	0	0	1	0	0	1	1	1	0	2	1	2	3	1	1	1	1	2	6	0	0	1	0	0	1	1	1	0	0	0	3	2	9	1	0	1	0	0	0	1
2	1	2	3	1	2	2	2	2	7	0	0	1	0	1	0	0	0	0	2	1	2	3	1	2	2	2	2	7	0	0	1	0	1	0	0	0	0	1	1	1	1	12	1	1	1	1	1	1	1
2	1	2	3	1	1	1	1	2	5	0	0	1	0	1	1	1	1	0	2	1	2	3	1	1	1	1	2	5	0	0	1	0	1	1	1	1	0	0	0	0	1	4	0	0	0	1	0	0	2
2	1	2	3	1	1	2	1	2	5	0	0	1	0	1	1	1	1	0	2	1	2	3	1	1	2	1	2	5	0	0	1	0	1	1	1	1	0	0	0	0	0	0	0	0	0	0	0	0	0
2	1	2	3	1	1	2	1	2	5	0	0	1	0	1	1	1	1	0	2	1	2	3	1	1	2	1	2	5	0	0	1	0	1	1	1	1	0	0	0	2	1	15	1	2	0	2	1	2	2
2	1	2	3	1	1	1	1	2	5	0	0	1	0	1	1	1	1		2	1	2	3	1	1	1	1	2	5	0	0	1	0	1	1	1	1
2	1	2	3	1	1	2	1	2	6	0	0	1	0	0	1	1	1	0	2	1	2	3	1	1	2	1	2	6	0	0	1	0	0	1	1	1	0	0	0	1	0	2	0	0	0	0	0	0	0
2	1	2	3	1	1	1	1	2	5	0	0	1	0	1	1	1	1	0	2	1	2	3	1	1	1	1	2	5	0	0	1	0	1	1	1	1	0	0	0	1	0	9	1	0	0	3	1	0	3
2	2	1	2	2	1	2	1	2	5	0	1	0	0	1	1	1	1	0	2	2	1	2	2	1	2	1	2	5	0	1	0	0	1	1	1	1	0	0	0	0	0	0	0	0	0	0	0	0	0
2	1	2	3	1	2	2	2	2	7	0	0	1	0	1	0	0	0	0	2	1	2	3	1	2	2	2	2	7	0	0	1	0	1	0	0	0	0	0	0	0	0	4	0	0	0	0	1	1	1
2	1	2	3	1	1	2	1	2	6	0	0	1	0	0	1	1	1	1	2	1	2	3	1	1	2	1	2	6	0	0	1	0	0	1	1	1	1	0	0	2	1	25	2	3	1	3	3	3	4
2	1	2	3	1	1	2	1	2	5	0	0	1	0	1	1	1	1	0	2	1	2	3	1	1	2	1	2	5	0	0	1	0	1	1	1	1	0	0	0	0	0	0	0	0	0	0	0	0	0
2	1	2	3	1	1	1	1	2	5	0	0	1	0	1	1	1	1	0	2	1	2	3	1	1	1	1	2	5	0	0	1	0	1	1	1	1	0	0	0	2	0	3	0	0	0	0	0	0	0
2	1	2	3	1	1	2	1	2	5	0	0	1	0	1	1	1	1	0	2	1	2	3	1	1	2	1	2	5	0	0	1	0	1	1	1	1	0	0	0	0	1	4	0	0	1	1	0	0	1
2	1	2	3	1	1	1	1	2	6	0	0	1	0	1	0	1	1	0	2	1	2	3	1	1	1	1	2	6	0	0	1	0	1	0	1	1	0	0	0	2	0	10	0	1	0	2	1	1	1
2	1	2	3	1	1	1	1	2	5	0	0	1	0	1	1	1	1	0	2	1	2	3	1	1	1	1	2	5	0	0	1	0	1	1	1	1	0	0	0	1	2	16	2	1	1	3	1	1	2
2	1	2	3	1	1	1	1	2	5	0	0	1	0	1	1	1	1	0	2	1	2	3	1	1	1	1	2	5	0	0	1	0	1	1	1	1	0	0	0	0	0	0	0	0	0	0	0	0	0
2	2	1	2	2	1	1	1	2	6	0	1	0	0	1	0	1	1	1	2	2	1	2	2	1	1	1	2	6	0	1	0	0	1	0	1	1	1	1	2	2	1	21	2	2	3	1	1	1	2
2	1	2	3	1	1	2	1	2	7	0	0	1	0	0	0	1	0	0	2	1	2	3	1	1	2	1	2	7	0	0	1	0	0	0	1	0	0	0	0	2	0	6	0	1	0	2	0	0	1
2	1	2	3	1	1	1	1	2	6	0	0	1	0	0	1	1	1	0	2	1	2	3	1	1	1	1	2	6	0	0	1	0	0	1	1	1	0	0	0	0	0	15	1	2	0	3	2	2	3
2	1	2	3	1	1	2	1	2	6	0	0	1	0	0	1	1	1	0	2	1	2	3	1	1	2	1	2	6	0	0	1	0	0	1	1	1	0	0	0	0	1	9	0	2	1	3	0	1	1
2	1	2	3	1	1	1	1	2	5	0	0	1	0	1	1	1	1	0	2	1	2	3	1	1	1	1	2	5	0	0	1	0	1	1	1	1	0	0	0	0	0	5	1	1	0	1	0	0	1
2	1	2	3	1	1	2	1	2	6	0	0	1	0	0	1	1	1	0	2	1	2	3	1	1	2	1	2	6	0	0	1	0	0	1	1	1	0	0	0	0	0	0	0	0	0	0	0	0	0
2	1	2	3	1	1	2	1	2	6	0	0	1	0	1	0	1	1	0	2	1	2	3	1	1	2	1	2	6	0	0	1	0	1	0	1	1	0	1	0	2	3	15	2	0	1	2	0	0	3
2	2	1	2	2	2	1	1	2	5	0	1	0	0	1	1	1	1	0	2	2	1	2	2	2	1	1	2	5	0	1	0	0	1	1	1	1	0	0	0	0	0	7	2	0	0	2	0	0	3
2	2	1	2	2	1	1	1	2	5	0	1	0	0	1	1	1	1	0	2	2	1	2	2	1	1	1	2	5	0	1	0	0	1	1	1	1	0	0	0	0	0	1	0	0	0	0	0	1	0
2	1	2	3	1	1	2	1	2	6	0	0	1	0	0	1	1	1	1	2	1	2	3	1	1	2	1	2	6	0	0	1	0	0	1	1	1	1	0	0	4	4	33	3	4	1	4	4	4	1
2	1	2	3	1	1	2	1	2	5	0	0	1	0	1	1	1	1	0	2	1	2	3	1	1	2	1	2	5	0	0	1	0	1	1	1	1	0	0	0	0	0	12	1	1	0	2	2	2	2
2	2	1	2	2	1	2	1	2	6	0	1	0	0	1	0	1	1		2	2	1	2	2	1	2	1	2	6	0	1	0	0	1	0	1	1
2	1	2	3	1	1	2	1	2	6	0	0	1	0	1	0	1	1	0	2	1	2	3	1	1	2	1	2	6	0	0	1	0	1	0	1	1	0	0	0	0	1	5	1	0	1	1	0	0	1
2	1	2	3	1	1	2	1	2	7	0	0	1	0	0	0	1	0	0	2	1	2	3	1	1	2	1	2	7	0	0	1	0	0	0	1	0	0	0	0	1	1	4	0	0	0	0	0	0	2
2	1	2	3	1	2	2	2	2	6	0	0	1	0	1	1	0	1	0	2	1	2	3	1	2	2	2	2	6	0	0	1	0	1	1	0	1	0	0	0	0	0	0	0	0	0	0	0	0	0
2	1	2	3	1	1	2	1	2	6	0	0	1	0	1	0	1	1	0	2	1	2	3	1	1	2	1	2	6	0	0	1	0	1	0	1	1	0	0	0	3	1	9	0	0	1	0	1	0	2
2	1	2	3	1	1	2	1	2	6	0	0	1	0	0	1	1	1	0	2	1	2	3	1	1	2	1	2	6	0	0	1	0	0	1	1	1	0	0	0	2	3	9	0	0	0	2	0	0	2
2	1	2	3	1	2	2	2	2	8	0	0	1	0	0	0	0	0	0	2	1	2	3	1	2	2	2	2	8	0	0	1	0	0	0	0	0	0	2	2	3	2	17	1	0	2	4	0	0	1
2	1	2	3	1	1	1	1	2	5	0	0	1	0	1	1	1	1		2	1	2	3	1	1	1	1	2	5	0	0	1	0	1	1	1	1		0	0	0	0		0	0	0		0	0	0
2	1	2	3	1	1	1	1	2	5	0	0	1	0	1	1	1	1	1	2	1	2	3	1	1	1	1	2	5	0	0	1	0	1	1	1	1	1	2	2	2	2	26	2	2	3	3	1	1	3
2	1	2	3	1	1	1	1	2	5	0	0	1	0	1	1	1	1	0	2	1	2	3	1	1	1	1	2	5	0	0	1	0	1	1	1	1	0	0	0	0	0	10	2	2	2	2	0	0	1
2	1	2	3	1	1	1	1	2	5	0	0	1	0	1	1	1	1	0	2	1	2	3	1	1	1	1	2	5	0	0	1	0	1	1	1	1	0	0	0	2	1	4	0	0	0	1	0	0	0
2	1	2	3	1	2	2	2	2	8	0	0	1	0	0	0	0	0	0	2	1	2	3	1	2	2	2	2	8	0	0	1	0	0	0	0	0	0	0	0	3	3	13	0	0	2	0	0	0	3
2	1	2	3	1	1	2	1	2	5	0	0	1	0	1	1	1	1	0	2	1	2	3	1	1	2	1	2	5	0	0	1	0	1	1	1	1	0	0	0	0	0	0	0	0	0	0	0	0	0
2	1	2	3	1	1	2	1	2	5	0	0	1	0	1	1	1	1	0	2	1	2	3	1	1	2	1	2	5	0	0	1	0	1	1	1	1	0	0	0	1	3	15	1	3	1	1	0	0	4
2	2	1	2	2	1	2	1	2	5	0	1	0	0	1	1	1	1	1	2	2	1	2	2	1	2	1	2	5	0	1	0	0	1	1	1	1	1	3	3	2	3	32	3	3	3	3	2	2	3
2	1	2	3	1	1	2	1	2	6	0	0	1	0	1	0	1	1	1	2	1	2	3	1	1	2	1	2	6	0	0	1	0	1	0	1	1	1	2	1	2	2	21	2	2	2	2	1	1	2
2	1	2	3	1	2	2	2	2	7	0	0	1	0	1	0	0	0		2	1	2	3	1	2	2	2	2	7	0	0	1	0	1	0	0	0
2	1	2	3	1	1	1	1	2	5	0	0	1	0	1	1	1	1	0	2	1	2	3	1	1	1	1	2	5	0	0	1	0	1	1	1	1	0	0	0	1	1	8	1	0	1	1	0	1	2
2	1	2	3	1	1	2	1	2	5	0	0	1	0	1	1	1	1	0	2	1	2	3	1	1	2	1	2	5	0	0	1	0	1	1	1	1	0	0	0	1	0	6	2	0	0	0	0	0	0
2	1	2	3	1	1	2	1	2	5	0	0	1	0	1	1	1	1	0	2	1	2	3	1	1	2	1	2	5	0	0	1	0	1	1	1	1	0	0	0	0	1	9	1	0	0	3	0	1	3
2	1	2	3	1	1	2	1	2	6	0	0	1	0	1	0	1	1	0	2	1	2	3	1	1	2	1	2	6	0	0	1	0	1	0	1	1	0	0	0	0	0	3	0	0	0	1	0	0	2
2	1	2	3	1	2	2	2	2	7	0	0	1	0	1	0	0	0	0	2	1	2	3	1	2	2	2	2	7	0	0	1	0	1	0	0	0	0	0	0	0	1	5	1	1	0	0	0	0	1
2	1	2	3	1	1	1	1	2	5	0	0	1	0	1	1	1	1	0	2	1	2	3	1	1	1	1	2	5	0	0	1	0	1	1	1	1	0	0	0	0	0	3	0	0	0	1	0	0	1
2	1	2	3	1	1	1	1	2	5	0	0	1	0	1	1	1	1	0	2	1	2	3	1	1	1	1	2	5	0	0	1	0	1	1	1	1	0	0	0	0	0	2	0	0	0	2	0	0	0
2	1	2	3	1	1	1	1	2	5	0	0	1	0	1	1	1	1	1	2	1	2	3	1	1	1	1	2	5	0	0	1	0	1	1	1	1	1	0	0	0	0	20	1	3	0	4	3	3	3
2	1	2	3	1	1	1	1	2	5	0	0	1	0	1	1	1	1	0	2	1	2	3	1	1	1	1	2	5	0	0	1	0	1	1	1	1	0	0	0	1	0	6	0	0	0	1	0	2	1
2	1	2	3	1	1	1	1	2	5	0	0	1	0	1	1	1	1		2	1	2	3	1	1	1	1	2	5	0	0	1	0	1	1	1	1
2	1	2	3	1	1	2	1	2	6	0	0	1	0	0	1	1	1		2	1	2	3	1	1	2	1	2	6	0	0	1	0	0	1	1	1
2	1	2	3	1	1	1	1	2	5	0	0	1	0	1	1	1	1	0	2	1	2	3	1	1	1	1	2	5	0	0	1	0	1	1	1	1	0	0	0	0	0	15	1	2	1	2	3	3	2
2	1	2	3	1	1	1	1	2	5	0	0	1	0	1	1	1	1	0	2	1	2	3	1	1	1	1	2	5	0	0	1	0	1	1	1	1	0	0	0	0	1	3	0	0	0	1	0	0	1
2	1	2	3	1	1	2	1	2	6	0	0	1	0	0	1	1	1	0	2	1	2	3	1	1	2	1	2	6	0	0	1	0	0	1	1	1	0	0	0	0	0	0	0	0	0	0	0	0	0
2	1	2	3	1	1	1	1	2	5	0	0	1	0	1	1	1	1	0	2	1	2	3	1	1	1	1	2	5	0	0	1	0	1	1	1	1	0	0	0	0	0	1	0	0	0	0	0	0	0
2	1	2	3	1	1	2	1	2	5	0	0	1	0	1	1	1	1	0	2	1	2	3	1	1	2	1	2	5	0	0	1	0	1	1	1	1	0	1	0	3	2	17	1	0	1	2	3	0	2
2	1	2	3	1	1	2	1	2	6	0	0	1	0	1	0	1	1	0	2	1	2	3	1	1	2	1	2	6	0	0	1	0	1	0	1	1	0	0	0	2	1	6	0	0	0	1	0	0	1
2	1	2	3	1	1	1	1	2	5	0	0	1	0	1	1	1	1	0	2	1	2	3	1	1	1	1	2	5	0	0	1	0	1	1	1	1	0	0	0	0	0	0	0	0	0	0	0	0	0
2	1	2	3	1	1	2	1	2	5	0	0	1	0	1	1	1	1		2	1	2	3	1	1	2	1	2	5	0	0	1	0	1	1	1	1		0	0	2	1		3				0	0	2
2	1	2	3	1	1	1	1	2	5	0	0	1	0	1	1	1	1	0	2	1	2	3	1	1	1	1	2	5	0	0	1	0	1	1	1	1	0	0	0	0	0	8	1	3	0	1	1	0	2
2	1	2	3	1	1	1	1	2	5	0	0	1	0	1	1	1	1	1	2	1	2	3	1	1	1	1	2	5	0	0	1	0	1	1	1	1	1	1	1	2	2	27	2	4	2	4	2	2	3
2	1	2	3	1	1	2	1	2	5	0	0	1	0	1	1	1	1	0	2	1	2	3	1	1	2	1	2	5	0	0	1	0	1	1	1	1	0	0	0	2	2	14	2	1	0	3	0	1	3
2	1	2	3	1	1	1	1	2	5	0	0	1	0	1	1	1	1		2	1	2	3	1	1	1	1	2	5	0	0	1	0	1	1	1	1
2	1	2	3	1	1	2	1	2	7	0	0	1	0	0	0	1	0	0	2	1	2	3	1	1	2	1	2	7	0	0	1	0	0	0	1	0	0	0	0	1	1	4	0	0	0	1	0	0	1
2	1	2	3	1	1	2	1	2	6	0	0	1	0	1	0	1	1	0	2	1	2	3	1	1	2	1	2	6	0	0	1	0	1	0	1	1	0	0	0	2	1	6	1	0	0	0	0	0	2
2	1	2	3	1	1	2	1	2	5	0	0	1	0	1	1	1	1		2	1	2	3	1	1	2	1	2	5	0	0	1	0	1	1	1	1
2	1	2	3	1	2	2	2	2	6	0	0	1	0	1	1	0	1	0	2	1	2	3	1	2	2	2	2	6	0	0	1	0	1	1	0	1	0	0	0	0	0	2	1	0	0	0	0	0	1
2	1	2	3	1	1	2	1	2	6	0	0	1	0	1	0	1	1	0	2	1	2	3	1	1	2	1	2	6	0	0	1	0	1	0	1	1	0	0	0	2	1	14	3	1	1	0	1	1	3
2	1	2	3	1	1	1	1	2	5	0	0	1	0	1	1	1	1	0	2	1	2	3	1	1	1	1	2	5	0	0	1	0	1	1	1	1	0	0	0	0	0	1	0	0	0	0	0	0	0
2	1	2	3	1	1	2	1	2	6	0	0	1	0	1	0	1	1	0	2	1	2	3	1	1	2	1	2	6	0	0	1	0	1	0	1	1	0	0	0	0	0	4	0	0	2	0	0	0	1
2	1	2	3	1	1	2	1	2	6	0	0	1	0	1	0	1	1	0	2	1	2	3	1	1	2	1	2	6	0	0	1	0	1	0	1	1	0	0	0	2	1	6	2	0	0	1	0	0	0
2	1	2	3	1	1	1	1	2	5	0	0	1	0	1	1	1	1	0	2	1	2	3	1	1	1	1	2	5	0	0	1	0	1	1	1	1	0	0	0	1	1	6	1	0	0	1	0	0	1
2	1	2	3	1	1	2	1	2	6	0	0	1	0	0	1	1	1	0	2	1	2	3	1	1	2	1	2	6	0	0	1	0	0	1	1	1	0	0	0	2	1	5	0	0	1	1	0	0	0
2	1	2	3	1	1	1	1	2	5	0	0	1	0	1	1	1	1	0	2	1	2	3	1	1	1	1	2	5	0	0	1	0	1	1	1	1	0	0	0	0	0	0	0	0	0	0	0	0	0
2	1	2	3	1	2	2	2	2	7	0	0	1	0	0	1	0	0	0	2	1	2	3	1	2	2	2	2	7	0	0	1	0	0	1	0	0	0	0	0	0	1	3	1	1	0	0	0	0	0
2	2	1	2	2	1	1	1	2	5	0	1	0	0	1	1	1	1	0	2	2	1	2	2	1	1	1	2	5	0	1	0	0	1	1	1	1	0	0	0	0	0	0	0	0	0	0	0	0	0
2	1	2	3	1	1	1	1	2	6	0	0	1	0	0	1	1	1		2	1	2	3	1	1	1	1	2	6	0	0	1	0	0	1	1	1
2	1	2	3	1	1	2	1	2	5	0	0	1	0	1	1	1	1		2	1	2	3	1	1	2	1	2	5	0	0	1	0	1	1	1	1
2	1	2	3	1	1	2	1	2	6	0	0	1	0	1	0	1	1	0	2	1	2	3	1	1	2	1	2	6	0	0	1	0	1	0	1	1	0	0	0	2	1	12	1	2	0	2	0	1	1
2	1	2	3	1	1	1	1	2	5	0	0	1	0	1	1	1	1		2	1	2	3	1	1	1	1	2	5	0	0	1	0	1	1	1	1
2	1	2	3	1	1	1	1	2	5	0	0	1	0	1	1	1	1	0	2	1	2	3	1	1	1	1	2	5	0	0	1	0	1	1	1	1	0	0	0	1	1	9	1	0	1	3	1	0	0
2	1	2	3	1	1	1	1	2	6	0	0	1	0	1	0	1	1	0	2	1	2	3	1	1	1	1	2	6	0	0	1	0	1	0	1	1	0	0	0	0	0	1	0	0	0	0	0	0	1
2	1	2	3	1	1	2	1	2	7	0	0	1	0	0	0	1	0	1	2	1	2	3	1	1	2	1	2	7	0	0	1	0	0	0	1	0	1	2	2	3	3	31	3	4	2	4	1	1	4
2	1	2	3	1	1	2	1	2	5	0	0	1	0	1	1	1	1		2	1	2	3	1	1	2	1	2	5	0	0	1	0	1	1	1	1
2	1	2	3	1	1	2	1	2	6	0	0	1	0	0	1	1	1	0	2	1	2	3	1	1	2	1	2	6	0	0	1	0	0	1	1	1	0	0	0	0	0	2	0	0	0	0	0	0	0
2	1	2	3	1	1	1	1	2	5	0	0	1	0	1	1	1	1		2	1	2	3	1	1	1	1	2	5	0	0	1	0	1	1	1	1		0	0	0	0		0	0	0		0	0	1
2	1	2	3	1	1	2	1	2	5	0	0	1	0	1	1	1	1	0	2	1	2	3	1	1	2	1	2	5	0	0	1	0	1	1	1	1	0	0	0	0	2	18	1	4	1	3	2	2	2
2	2	1	2	2	1	1	1	2	6	0	1	0	0	1	0	1	1	0	2	2	1	2	2	1	1	1	2	6	0	1	0	0	1	0	1	1	0	0	0	0	2	6	0	1	0	1	0	0	1
2	1	2	3	1	1	1	1	2	5	0	0	1	0	1	1	1	1	0	2	1	2	3	1	1	1	1	2	5	0	0	1	0	1	1	1	1	0	0	0	0	0	5	0	0	0	0	2	1	0
2	1	2	3	1	1	2	1	2	5	0	0	1	0	1	1	1	1	0	2	1	2	3	1	1	2	1	2	5	0	0	1	0	1	1	1	1	0	0	0	1	0	3	0	0	0	1	0	0	0
2	1	2	3	1	1	2	1	2	5	0	0	1	0	1	1	1	1	0	2	1	2	3	1	1	2	1	2	5	0	0	1	0	1	1	1	1	0	0	0	2	0	2	0	0	0	0	0	0	0
2	1	2	3	1	1	2	1	2	6	0	0	1	0	1	0	1	1		2	1	2	3	1	1	2	1	2	6	0	0	1	0	1	0	1	1
2	1	2	3	1	2	1	1	2	5	0	0	1	0	1	1	1	1	1	2	1	2	3	1	2	1	1	2	5	0	0	1	0	1	1	1	1	1	2	2	2	1	21	1	1	2	2	2	2	2
2	1	2	3	1	1	1	1	2	5	0	0	1	0	1	1	1	1	0	2	1	2	3	1	1	1	1	2	5	0	0	1	0	1	1	1	1	0	1	1	1	1	12	1	1	1	1	1	1	1
2	2	1	2	2	1	2	1	2	5	0	1	0	0	1	1	1	1	0	2	2	1	2	2	1	2	1	2	5	0	1	0	0	1	1	1	1	0	0	0	0	0	1	0	0	0	0	0	0	0
2	1	2	3	1	1	2	1	2	5	0	0	1	0	1	1	1	1	0	2	1	2	3	1	1	2	1	2	5	0	0	1	0	1	1	1	1	0	0	0	0	0	1	0	0	0	1	0	0	0
2	2	1	2	2	1	1	1	2	7	0	1	0	0	0	0	1	0	1	2	2	1	2	2	1	1	1	2	7	0	1	0	0	0	0	1	0	1	2	2	1	2	22	2	2	1	2	2	2	2
2	1	2	3	1	1	1	1	2	6	0	0	1	0	1	0	1	1	0	2	1	2	3	1	1	1	1	2	6	0	0	1	0	1	0	1	1	0	0	0	2	1	10	1	1	0	2	0	0	2
2	1	2	3	1	1	2	1	2	5	0	0	1	0	1	1	1	1	0	2	1	2	3	1	1	2	1	2	5	0	0	1	0	1	1	1	1	0	0	0	0	0	0	0	0	0	0	0	0	0
2	1	2	3	1	1	2	1	2	6	0	0	1	0	1	0	1	1	0	2	1	2	3	1	1	2	1	2	6	0	0	1	0	1	0	1	1	0	0	0	0	1	2	0	0	0	0	0	0	1
2	1	2	3	1	1	2	1	2	5	0	0	1	0	1	1	1	1	1	2	1	2	3	1	1	2	1	2	5	0	0	1	0	1	1	1	1	1	0	0	2	2	21	2	2	2	2	1	3	3
2	1	2	3	1	1	1	1	2	5	0	0	1	0	1	1	1	1	0	2	1	2	3	1	1	1	1	2	5	0	0	1	0	1	1	1	1	0	0	0	1	0	5	1	0	0	1	0	0	2
2	1	2	3	1	1	1	1	2	5	0	0	1	0	1	1	1	1	1	2	1	2	3	1	1	1	1	2	5	0	0	1	0	1	1	1	1	1	4	4	4	4	43	4	4	1	4	4	4	4
2	1	2	3	1	1	1	1	2	5	0	0	1	0	1	1	1	1	0	2	1	2	3	1	1	1	1	2	5	0	0	1	0	1	1	1	1	0	0	0	0	1	2	0	0	0	0	0	0	1
2	1	2	3	1	1	2	1	2	5	0	0	1	0	1	1	1	1	0	2	1	2	3	1	1	2	1	2	5	0	0	1	0	1	1	1	1	0	0	0	0	1	13	2	2	0	1	2	1	2
2	1	2	3	1	2	2	2	2	7	0	0	1	0	1	0	0	0	0	2	1	2	3	1	2	2	2	2	7	0	0	1	0	1	0	0	0	0	0	0	1	1	9	1	1	0	1	0	1	1
2	1	2	3	1	1	2	1	2	6	0	0	1	0	1	0	1	1	0	2	1	2	3	1	1	2	1	2	6	0	0	1	0	1	0	1	1	0	0	0	2	0	3	1	0	0	0	0	0	0
2	2	1	2	2	1	1	1	2	7	0	1	0	0	0	0	1	0		2	2	1	2	2	1	1	1	2	7	0	1	0	0	0	0	1	0
2	1	2	3	1	1	2	1	2	6	0	0	1	0	1	0	1	1	0	2	1	2	3	1	1	2	1	2	6	0	0	1	0	1	0	1	1	0	0	0	0	2	9	0	0	1	1	0	0	4
2	1	2	3	1	1	2	1	2	7	0	0	1	0	0	0	1	0	0	2	1	2	3	1	1	2	1	2	7	0	0	1	0	0	0	1	0	0	0	0	0	0	2	0	0	0	0	0	0	1
2	1	2	3	1	1	1	1	2	6	0	0	1	0	1	0	1	1	0	2	1	2	3	1	1	1	1	2	6	0	0	1	0	1	0	1	1	0	0	0	0	0	0	0	0	0	0	0	0	0
2	1	2	3	1	1	1	1	2	5	0	0	1	0	1	1	1	1	0	2	1	2	3	1	1	1	1	2	5	0	0	1	0	1	1	1	1	0	0	0	0	0	1	0	0	0	0	0	0	0
2	1	2	3	1	1	1	1	2	5	0	0	1	0	1	1	1	1	0	2	1	2	3	1	1	1	1	2	5	0	0	1	0	1	1	1	1	0	0	0	0	2	4	0	0	0	1	0	0	1
2	1	2	3	1	1	2	1	2	5	0	0	1	0	1	1	1	1		2	1	2	3	1	1	2	1	2	5	0	0	1	0	1	1	1	1
2	1	2	3	1	1	2	1	2	5	0	0	1	0	1	1	1	1	0	2	1	2	3	1	1	2	1	2	5	0	0	1	0	1	1	1	1	0	0	0	1	2	14	2	1	1	4	0	0	3
2	1	2	3	1	1	2	1	2	6	0	0	1	0	1	0	1	1		2	1	2	3	1	1	2	1	2	6	0	0	1	0	1	0	1	1
2	1	2	3	1	1	1	1	2	5	0	0	1	0	1	1	1	1	0	2	1	2	3	1	1	1	1	2	5	0	0	1	0	1	1	1	1	0	0	0	2	0	9	0	2	1	2	0	0	1
2	1	2	3	1	1	1	1	2	5	0	0	1	0	1	1	1	1	0	2	1	2	3	1	1	1	1	2	5	0	0	1	0	1	1	1	1	0	0	0	2	0	2	0	0	0	0	0	0	0
2	1	2	3	1	1	2	1	2	6	0	0	1	0	1	0	1	1	0	2	1	2	3	1	1	2	1	2	6	0	0	1	0	1	0	1	1	0	0	0	0	0	1	0	0	0	0	0	0	1
2	1	2	3	1	1	2	1	2	6	0	0	1	0	1	0	1	1	0	2	1	2	3	1	1	2	1	2	6	0	0	1	0	1	0	1	1	0	0	0	0	0	0	0	0	0	0	0	0	0
2	1	2	3	1	1	1	1	2	5	0	0	1	0	1	1	1	1	0	2	1	2	3	1	1	1	1	2	5	0	0	1	0	1	1	1	1	0	0	0	2	0	13	2	2	0	3	1	1	2
2	1	2	3	1	1	2	1	2	5	0	0	1	0	1	1	1	1	0	2	1	2	3	1	1	2	1	2	5	0	0	1	0	1	1	1	1	0	0	0	0	1	9	0	0	1	2	0	0	3
2	1	2	3	1	2	1	1	2	5	0	0	1	0	1	1	1	1	0	2	1	2	3	1	2	1	1	2	5	0	0	1	0	1	1	1	1	0	0	0	0	0	4	0	0	1	0	2	0	1
2	1	2	3	1	1	1	1	2	5	0	0	1	0	1	1	1	1	0	2	1	2	3	1	1	1	1	2	5	0	0	1	0	1	1	1	1	0	0	0	0	0	8	0	2	1	0	1	2	0
2	1	2	3	1	1	1	1	2	5	0	0	1	0	1	1	1	1	1	2	1	2	3	1	1	1	1	2	5	0	0	1	0	1	1	1	1	1	2	2	1	1	23	2	1	2	2	2	3	3
2	1	2	3	1	1	2	1	2	7	0	0	1	0	0	0	1	0	0	2	1	2	3	1	1	2	1	2	7	0	0	1	0	0	0	1	0	0	0	0	1	0	2	0	0	0	0	0	0	0
2	1	2	3	1	1	1	1	2	5	0	0	1	0	1	1	1	1	0	2	1	2	3	1	1	1	1	2	5	0	0	1	0	1	1	1	1	0	0	0	0	0	3	0	0	0	1	1	1	0
2	1	2	3	1	1	1	1	2	5	0	0	1	0	1	1	1	1		2	1	2	3	1	1	1	1	2	5	0	0	1	0	1	1	1	1
2	1	2	3	1	2	1	1	2	5	0	0	1	0	1	1	1	1	0	2	1	2	3	1	2	1	1	2	5	0	0	1	0	1	1	1	1	0	0	0	0	0	4	0	0	0	1	0	2	0
2	1	2	3	1	1	1	1	2	5	0	0	1	0	1	1	1	1	0	2	1	2	3	1	1	1	1	2	5	0	0	1	0	1	1	1	1	0	0	0	0	1	5	1	1	0	1	0	0	1
2	1	2	3	1	1	1	1	2	5	0	0	1	0	1	1	1	1	1	2	1	2	3	1	1	1	1	2	5	0	0	1	0	1	1	1	1	1	2	2	2	3	26	3	2	2	2	2	2	2
2	1	2	3	1	1	1	1	2	5	0	0	1	0	1	1	1	1	1	2	1	2	3	1	1	1	1	2	5	0	0	1	0	1	1	1	1	1	1	1	3	2	27	2	2	2	4	2	2	3
2	1	2	3	1	1	2	1	2	5	0	0	1	0	1	1	1	1	0	2	1	2	3	1	1	2	1	2	5	0	0	1	0	1	1	1	1	0	0	0	1	0	7	1	1	0	2	0	0	2
2	1	2	3	1	1	1	1	2	5	0	0	1	0	1	1	1	1	0	2	1	2	3	1	1	1	1	2	5	0	0	1	0	1	1	1	1	0	0	0	0	0	1	0	0	0	0	0	0	1
2	1	2	3	1	2	2	2	2	8	0	0	1	0	0	0	0	0	0	2	1	2	3	1	2	2	2	2	8	0	0	1	0	0	0	0	0	0	0	0	0	0	0	0	0	0	0	0	0	0
2	1	2	3	1	1	2	1	2	6	0	0	1	0	0	1	1	1	0	2	1	2	3	1	1	2	1	2	6	0	0	1	0	0	1	1	1	0	0	0	1	1	9	1	0	1	2	0	0	2
2	1	2	3	1	1	2	1	2	7	0	0	1	0	0	0	1	0	0	2	1	2	3	1	1	2	1	2	7	0	0	1	0	0	0	1	0	0	0	2	4	2	15	0	1	3	0	0	0	3
2	1	2	3	1	1	2	1	2	5	0	0	1	0	1	1	1	1	0	2	1	2	3	1	1	2	1	2	5	0	0	1	0	1	1	1	1	0	0	0	0	1	7	1	1	0	1	1	1	0
2	1	2	3	1	1	1	1	2	5	0	0	1	0	1	1	1	1	0	2	1	2	3	1	1	1	1	2	5	0	0	1	0	1	1	1	1	0	0	0	0	0	1	0	0	0	1	0	0	0
2	1	2	3	1	1	1	1	2	5	0	0	1	0	1	1	1	1	0	2	1	2	3	1	1	1	1	2	5	0	0	1	0	1	1	1	1	0	0	0	0	0	0	0	0	0	0	0	0	0
2	1	2	3	1	1	1	1	2	5	0	0	1	0	1	1	1	1	0	2	1	2	3	1	1	1	1	2	5	0	0	1	0	1	1	1	1	0	0	0	0	1	2	1	0	0	0	0	0	0
2	1	2	3	1	1	2	1	2	6	0	0	1	0	1	0	1	1	0	2	1	2	3	1	1	2	1	2	6	0	0	1	0	1	0	1	1	0	0	0	2	1	16	2	2	1	3	1	1	2
2	1	2	3	1	2	2	2	2	6	0	0	1	0	1	1	0	1	0	2	1	2	3	1	2	2	2	2	6	0	0	1	0	1	1	0	1	0	0	0	0	1	9	1	1	1	2	0	0	3
2	1	2	3	1	1	2	1	2	5	0	0	1	0	1	1	1	1	0	2	1	2	3	1	1	2	1	2	5	0	0	1	0	1	1	1	1	0	0	0	0	0	18	1	3	1	3	3	3	2
2	1	2	3	1	1	2	1	2	6	0	0	1	0	0	1	1	1	0	2	1	2	3	1	1	2	1	2	6	0	0	1	0	0	1	1	1	0	0	0	0	0	0	0	0	0	0	0	0	0
2	1	2	3	1	1	1	1	2	5	0	0	1	0	1	1	1	1	0	2	1	2	3	1	1	1	1	2	5	0	0	1	0	1	1	1	1	0	0	0	0	0	5	0	0	0	0	2	1	1
2	1	2	3	1	1	1	1	2	5	0	0	1	0	1	1	1	1	0	2	1	2	3	1	1	1	1	2	5	0	0	1	0	1	1	1	1	0	0	0	2	1	11	0	2	0	2	1	1	2
2	1	2	3	1	2	2	2	2	7	0	0	1	0	1	0	0	0	0	2	1	2	3	1	2	2	2	2	7	0	0	1	0	1	0	0	0	0	0	0	0	1	7	1	1	0	2	0	0	1
2	1	2	3	1	1	2	1	2	5	0	0	1	0	1	1	1	1	0	2	1	2	3	1	1	2	1	2	5	0	0	1	0	1	1	1	1	0	0	0	2	2	17	2	2	2	1	1	2	2
2	1	2	3	1	1	1	1	2	5	0	0	1	0	1	1	1	1		2	1	2	3	1	1	1	1	2	5	0	0	1	0	1	1	1	1
2	1	2	3	1	1	1	1	2	5	0	0	1	0	1	1	1	1	0	2	1	2	3	1	1	1	1	2	5	0	0	1	0	1	1	1	1	0	0	0	2	0	6	0	0	0	1	0	0	2
2	1	2	3	1	1	1	1	2	5	0	0	1	0	1	1	1	1	0	2	1	2	3	1	1	1	1	2	5	0	0	1	0	1	1	1	1	0	0	0	0	1	4	0	0	1	0	0	0	1
2	1	2	3	1	1	2	1	2	6	0	0	1	0	1	0	1	1	0	2	1	2	3	1	1	2	1	2	6	0	0	1	0	1	0	1	1	0	0	0	2	1	9	1	1	0	2	0	0	1
2	1	2	3	1	1	2	1	2	5	0	0	1	0	1	1	1	1	0	2	1	2	3	1	1	2	1	2	5	0	0	1	0	1	1	1	1	0	0	0	0	0	0	0	0	0	0	0	0	0
2	1	2	3	1	1	2	1	2	6	0	0	1	0	0	1	1	1	0	2	1	2	3	1	1	2	1	2	6	0	0	1	0	0	1	1	1	0	0	0	0	1	13	1	3	0	1	3	3	0
2	1	2	3	1	1	2	1	2	5	0	0	1	0	1	1	1	1	0	2	1	2	3	1	1	2	1	2	5	0	0	1	0	1	1	1	1	0	0	0	0	0	2	0	0	0	2	0	0	0
2	1	2	3	1	1	1	1	2	5	0	0	1	0	1	1	1	1		2	1	2	3	1	1	1	1	2	5	0	0	1	0	1	1	1	1
2	1	2	3	1		2	2	2	7	0	0	1	0	1	0	0	0	0	2	1	2	3	1		2	2	2	7	0	0	1	0	1	0	0	0	0	0	0	0	0	0	0	0	0	0	0	0	0
2	1	2	3	1	1	1	1	2	5	0	0	1	0	1	1	1	1	0	2	1	2	3	1	1	1	1	2	5	0	0	1	0	1	1	1	1	0	0	0	0	0	2	0	0	0	0	0	0	2
2	1	2	3	1	1	2	1	2	5	0	0	1	0	1	1	1	1	1	2	1	2	3	1	1	2	1	2	5	0	0	1	0	1	1	1	1	1	0	0	4	3	31	4	4	1	4	3	3	4
2	1	2	3	1	1	2	1	2	5	0	0	1	0	1	1	1	1	0	2	1	2	3	1	1	2	1	2	5	0	0	1	0	1	1	1	1	0	0	0	0	0	1	0	0	0	0	0	0	0
2	1	2	3	1	2	2	2	2	7	0	0	1	0	0	1	0	0	0	2	1	2	3	1	2	2	2	2	7	0	0	1	0	0	1	0	0	0	0	0	0	0	0	0	0	0	0	0	0	0
2	2	1	2	2	1	1	1	2	5	0	1	0	0	1	1	1	1		2	2	1	2	2	1	1	1	2	5	0	1	0	0	1	1	1	1
2	1	2	3	1	1	2	1	2	6	0	0	1	0	1	0	1	1		2	1	2	3	1	1	2	1	2	6	0	0	1	0	1	0	1	1		1	0	0	1		1		2	1	0	0	1
2	2	1	2	2	1	1	1	2	5	0	1	0	0	1	1	1	1	0	2	2	1	2	2	1	1	1	2	5	0	1	0	0	1	1	1	1	0	1	0	1	2	13	1	0	1	0	2	2	1
2	1	2	3	1	1	1	1	2	5	0	0	1	0	1	1	1	1	0	2	1	2	3	1	1	1	1	2	5	0	0	1	0	1	1	1	1	0	0	0	0	0	2	0	0	0	1	0	0	1
2	1	2	3	1	1	1	1	2	5	0	0	1	0	1	1	1	1	0	2	1	2	3	1	1	1	1	2	5	0	0	1	0	1	1	1	1	0	0	0	0	0	5	0	0	1	0	2	0	1
2	1	2	3	1	1	2	1	2	7	0	0	1	0	0	0	1	0	0	2	1	2	3	1	1	2	1	2	7	0	0	1	0	0	0	1	0	0	0	0	0	0	0	0	0	0	0	0	0	0
2	1	2	3	1	1	1	1	2	5	0	0	1	0	1	1	1	1	0	2	1	2	3	1	1	1	1	2	5	0	0	1	0	1	1	1	1	0	0	0	0	0	0	0	0	0	0	0	0	0
2	1	2	3	1	1	1	1	2	5	0	0	1	0	1	1	1	1	0	2	1	2	3	1	1	1	1	2	5	0	0	1	0	1	1	1	1	0	0	0	0	0	0	0	0	0	0	0	0	0
2	1	2	3	1	1	2	1	2	5	0	0	1	0	1	1	1	1	0	2	1	2	3	1	1	2	1	2	5	0	0	1	0	1	1	1	1	0	0	0	0	0	0	0	0	0	0	0	0	0
2	1	2	3	1	1	2	1	2	6	0	0	1	0	0	1	1	1	0	2	1	2	3	1	1	2	1	2	6	0	0	1	0	0	1	1	1	0	0	0	0	0	0	0	0	0	0	0	0	0
2	1	2	3	1	1	2	1	2	5	0	0	1	0	1	1	1	1	0	2	1	2	3	1	1	2	1	2	5	0	0	1	0	1	1	1	1	0	0	0	2	2	7	0	0	0	0	0	0	2
2	1	2	3	1	1	1	1	2	5	0	0	1	0	1	1	1	1	0	2	1	2	3	1	1	1	1	2	5	0	0	1	0	1	1	1	1	0	0	0	2	1	8	0	0	0	2	0	0	2
2	2	1	2	2	1	2	1	2	6	0	1	0	0	1	0	1	1		2	2	1	2	2	1	2	1	2	6	0	1	0	0	1	0	1	1
2	1	2	3	1	1	1	1	2	6	0	0	1	0	0	1	1	1	0	2	1	2	3	1	1	1	1	2	6	0	0	1	0	0	1	1	1	0	0	0	0	0	0	0	0	0	0	0	0	0
2	1	2	3	1	1	2	1	2	5	0	0	1	0	1	1	1	1	0	2	1	2	3	1	1	2	1	2	5	0	0	1	0	1	1	1	1	0	0	0	0	0	6	0	1	0	2	1	1	0
2	1	2	3	1	1	1	1	2	5	0	0	1	0	1	1	1	1	1	2	1	2	3	1	1	1	1	2	5	0	0	1	0	1	1	1	1	1	1	1	4	3	24	3	4	0	4	0	0	4
2	1	2	3	1	1	1	1	2	5	0	0	1	0	1	1	1	1	1	2	1	2	3	1	1	1	1	2	5	0	0	1	0	1	1	1	1	1	3	3	3	3	37	3	3	3	3	4	4	3
2	1	2	3	1	1	2	1	2	6	0	0	1	0	1	0	1	1	0	2	1	2	3	1	1	2	1	2	6	0	0	1	0	1	0	1	1	0	0	0	0	0	0	0	0	0	0	0	0	0
2	1	2	3	1	1	2	1	2	5	0	0	1	0	1	1	1	1	0	2	1	2	3	1	1	2	1	2	5	0	0	1	0	1	1	1	1	0	0	0	0	1	10	1	2	1	1	0	0	3
2	1	2	3	1	1	2	1	2	5	0	0	1	0	1	1	1	1	0	2	1	2	3	1	1	2	1	2	5	0	0	1	0	1	1	1	1	0	0	0	0	0	16	2	3	0	3	2	2	3
2	1	2	3	1	1	1	1	2	5	0	0	1	0	1	1	1	1	0	2	1	2	3	1	1	1	1	2	5	0	0	1	0	1	1	1	1	0	0	0	2	0	4	0	0	0	0	0	0	2
2	1	2	3	1	1	2	1	2	6	0	0	1	0	1	0	1	1	0	2	1	2	3	1	1	2	1	2	6	0	0	1	0	1	0	1	1	0	0	0	1	1	3	0	0	0	0	0	0	1
2	2	1	2	2	1	2	1	2	5	0	1	0	0	1	1	1	1	0	2	2	1	2	2	1	2	1	2	5	0	1	0	0	1	1	1	1	0	0	0	0	0	0	0	0	0	0	0	0	0
2	1	2	3	1	1	1	1	2	5	0	0	1	0	1	1	1	1	0	2	1	2	3	1	1	1	1	2	5	0	0	1	0	1	1	1	1	0	0	0	0	1	1	0	0	0	0	0	0	0
2	1	2	3	1	1	2	1	2	6	0	0	1	0	1	0	1	1	0	2	1	2	3	1	1	2	1	2	6	0	0	1	0	1	0	1	1	0	0	0	0	0	2	0	0	1	0	0	0	0
2	1	2	3	1	2	2	2	2	8	0	0	1	0	0	0	0	0	0	2	1	2	3	1	2	2	2	2	8	0	0	1	0	0	0	0	0	0	1	1	1	2	14	1	1	1	2	1	1	1
2	1	2	3	1	1	2	1	2	5	0	0	1	0	1	1	1	1		2	1	2	3	1	1	2	1	2	5	0	0	1	0	1	1	1	1
2	1	2	3	1	1	2	1	2	5	0	0	1	0	1	1	1	1	0	2	1	2	3	1	1	2	1	2	5	0	0	1	0	1	1	1	1	0	0	0	0	0	12	3	0	3	0	1	1	3
2	1	2	3	1	1	2	1	2	6	0	0	1	0	1	0	1	1		2	1	2	3	1	1	2	1	2	6	0	0	1	0	1	0	1	1
2	1	2	3	1	1	1	1	2	5	0	0	1	0	1	1	1	1		2	1	2	3	1	1	1	1	2	5	0	0	1	0	1	1	1	1
2	1	2	3	1	1	1	1	2	5	0	0	1	0	1	1	1	1		2	1	2	3	1	1	1	1	2	5	0	0	1	0	1	1	1	1		0	0	0	0		0	1	0		1	0
2	1	2	3	1	2	2	2	2	6	0	0	1	0	1	1	0	1	0	2	1	2	3	1	2	2	2	2	6	0	0	1	0	1	1	0	1	0	0	0	0	1	17	1	2	1	1	3	3	2
2	1	2	3	1	1	1	1	2	5	0	0	1	0	1	1	1	1	0	2	1	2	3	1	1	1	1	2	5	0	0	1	0	1	1	1	1	0	0	0	2	2	15	2	1	0	2	1	1	3
2	1	2	3	1	2	2	2	2	7	0	0	1	0	1	0	0	0	1	2	1	2	3	1	2	2	2	2	7	0	0	1	0	1	0	0	0	1	4	2	4	4	41	4	4	2	4	3	3	4
2	1	2	3	1	1	2	1	2	6	0	0	1	0	1	0	1	1		2	1	2	3	1	1	2	1	2	6	0	0	1	0	1	0	1	1
2	1	2	3	1	1	2	1	2	5	0	0	1	0	1	1	1	1	1	2	1	2	3	1	1	2	1	2	5	0	0	1	0	1	1	1	1	1	0	0	2	1	20	2	2	2	2	3	2	2
2	1	2	3	1	1	1	1	2	5	0	0	1	0	1	1	1	1		2	1	2	3	1	1	1	1	2	5	0	0	1	0	1	1	1	1		0	0	0	0		0		0	0	0	0	0
2	1	2	3	1	1	2	1	2	5	0	0	1	0	1	1	1	1	0	2	1	2	3	1	1	2	1	2	5	0	0	1	0	1	1	1	1	0	0	0	2	2	16	2	0	2	4	0	0	2
2	1	2	3	1	2	1	1	2	5	0	0	1	0	1	1	1	1	1	2	1	2	3	1	2	1	1	2	5	0	0	1	0	1	1	1	1	1	1	1	4	2	24	3	4	1	4	1	1	1
2	1	2	3	1	1	2	1	2	5	0	0	1	0	1	1	1	1	0	2	1	2	3	1	1	2	1	2	5	0	0	1	0	1	1	1	1	0	0	0	2	0	13	1	2	0	3	0	0	3
2	1	2	3	1	2	2	2	2	7	0	0	1	0	1	0	0	0		2	1	2	3	1	2	2	2	2	7	0	0	1	0	1	0	0	0
2	1	2	3	1	1	2	1	2	5	0	0	1	0	1	1	1	1	0	2	1	2	3	1	1	2	1	2	5	0	0	1	0	1	1	1	1	0	0	0	1	1	2	0	0	0	0	0	0	0
2	1	2	3	1	1	1	1	2	6	0	0	1	0	1	0	1	1	0	2	1	2	3	1	1	1	1	2	6	0	0	1	0	1	0	1	1	0	0	0	1	1	5	0	0	0	0	1	0	1
2	1	2	3	1	1	2	1	2	6	0	0	1	0	0	1	1	1	0	2	1	2	3	1	1	2	1	2	6	0	0	1	0	0	1	1	1	0	0	0	0	0	0	0	0	0	0	0	0	0
2	1	2	3	1	1	2	1	2	5	0	0	1	0	1	1	1	1	0	2	1	2	3	1	1	2	1	2	5	0	0	1	0	1	1	1	1	0	0	0	1	1	8	1	0	0	2	0	0	3
2	1	2	3	1	1	2	1	2	6	0	0	1	0	0	1	1	1	0	2	1	2	3	1	1	2	1	2	6	0	0	1	0	0	1	1	1	0	0	0	0	0	0	0	0	0	0	0	0	0
2	1	2	3	1	1	2	1	2	6	0	0	1	0	0	1	1	1	0	2	1	2	3	1	1	2	1	2	6	0	0	1	0	0	1	1	1	0	1	2	2	1	17	1	0	2	2	2	2	1
2	1	2	3	1	1	1	1	2	5	0	0	1	0	1	1	1	1	0	2	1	2	3	1	1	1	1	2	5	0	0	1	0	1	1	1	1	0	0	0	0	0	1	0	0	0	0	0	0	0
2	1	2	3	1	1	2	1	2	5	0	0	1	0	1	1	1	1	0	2	1	2	3	1	1	2	1	2	5	0	0	1	0	1	1	1	1	0	0	0	0	0	0	0	0	0	0	0	0	0
2	1	2	3	1	2	2	2	2	8	0	0	1	0	0	0	0	0	0	2	1	2	3	1	2	2	2	2	8	0	0	1	0	0	0	0	0	0	2	2	2	2	16	1	1	1	1	1	1	1
2	1	2	3	1	1	2	1	2	6	0	0	1	0	0	1	1	1	1	2	1	2	3	1	1	2	1	2	6	0	0	1	0	0	1	1	1	1	0	0	4	2	27	4	4	4	4	0	0	4
2	1	2	3	1	1	2	1	2	6	0	0	1	0	1	0	1	1	0	2	1	2	3	1	1	2	1	2	6	0	0	1	0	1	0	1	1	0	0	0	1	1	5	1	0	1	0	0	0	1
2	1	2	3	1	1	2	1	2	5	0	0	1	0	1	1	1	1	0	2	1	2	3	1	1	2	1	2	5	0	0	1	0	1	1	1	1	0	0	0	0	0	0	0	0	0	0	0	0	0
2	1	2	3	1	1	2	1	2	6	0	0	1	0	1	0	1	1	0	2	1	2	3	1	1	2	1	2	6	0	0	1	0	1	0	1	1	0	0	0	0	0	0	0	0	0	0	0	0	0
2	1	2	3	1	1	1	1	2	5	0	0	1	0	1	1	1	1	1	2	1	2	3	1	1	1	1	2	5	0	0	1	0	1	1	1	1	1	1	1	4	1	29	4	4	2	4	0	0	4
2	1	2	3	1	1	2	1	2	6	0	0	1	0	0	1	1	1	0	2	1	2	3	1	1	2	1	2	6	0	0	1	0	0	1	1	1	0	0	0	0	0	0	0	0	0	0	0	0	0
2	1	2	3	1	1	1	1	2	5	0	0	1	0	1	1	1	1	0	2	1	2	3	1	1	1	1	2	5	0	0	1	0	1	1	1	1	0	0	0	0	2	2	0	0	0	0	0	0	0
2	1	2	3	1	1	1	1	2	5	0	0	1	0	1	1	1	1		2	1	2	3	1	1	1	1	2	5	0	0	1	0	1	1	1	1
2	1	2	3	1	1	2	1	2	6	0	0	1	0	1	0	1	1		2	1	2	3	1	1	2	1	2	6	0	0	1	0	1	0	1	1		0	0	1	1		0	0	1	0	0	0
2	1	2	3	1	1	2	1	2	6	0	0	1	0	0	1	1	1	0	2	1	2	3	1	1	2	1	2	6	0	0	1	0	0	1	1	1	0	1	1	1	1	13	1	1	1	1	0	0	3
2	1	2	3	1	1	2	1	2	5	0	0	1	0	1	1	1	1	1	2	1	2	3	1	1	2	1	2	5	0	0	1	0	1	1	1	1	1	0	0	3	2	20	4	2	2	3	0	0	3
2	1	2	3	1	2	2	2	2	6	0	0	1	0	1	1	0	1	0	2	1	2	3	1	2	2	2	2	6	0	0	1	0	1	1	0	1	0	0	0	2	1	10	0	1	0	3	0	0	1
2	1	2	3	1	1	2	1	2	5	0	0	1	0	1	1	1	1	0	2	1	2	3	1	1	2	1	2	5	0	0	1	0	1	1	1	1	0	0	0	1	0	4	0	0	0	0	0	0	3
2	1	2	3	1	1	1	1	2	5	0	0	1	0	1	1	1	1	0	2	1	2	3	1	1	1	1	2	5	0	0	1	0	1	1	1	1	0	0	0	0	0	0	0	0	0	0	0	0	0
2	1	2	3	1	1	1	1	2	5	0	0	1	0	1	1	1	1	0	2	1	2	3	1	1	1	1	2	5	0	0	1	0	1	1	1	1	0	1	1	1	1	13	1	2	2	2	0	0	1
2	1	2	3	1	1	1	1	2	5	0	0	1	0	1	1	1	1	1	2	1	2	3	1	1	1	1	2	5	0	0	1	0	1	1	1	1	1	2	2	2	2	28	2	2	3	3	2	2	3
2	1	2	3	1	1	2	1	2	6	0	0	1	0	0	1	1	1	0	2	1	2	3	1	1	2	1	2	6	0	0	1	0	0	1	1	1	0	2	2	2	2	16	2	0	1	1	0	0	1
2	1	2	3	1	1	2	1	2	5	0	0	1	0	1	1	1	1	0	2	1	2	3	1	1	2	1	2	5	0	0	1	0	1	1	1	1	0	0	0	0	0	0	0	0	0	0	0	0	0
2	1	2	3	1	1	1	1	2	5	0	0	1	0	1	1	1	1		2	1	2	3	1	1	1	1	2	5	0	0	1	0	1	1	1	1
2	1	2	3	1	1	2	1	2	5	0	0	1	0	1	1	1	1	0	2	1	2	3	1	1	2	1	2	5	0	0	1	0	1	1	1	1	0	0	0	0	0	0	0	0	0	0	0	0	0
2	1	2	3	1	1	2	1	2	5	0	0	1	0	1	1	1	1	0	2	1	2	3	1	1	2	1	2	5	0	0	1	0	1	1	1	1	0	0	0	2	3	11	0	0	1	2	0	0	3
2	1	2	3	1	1	1	1	2	5	0	0	1	0	1	1	1	1	0	2	1	2	3	1	1	1	1	2	5	0	0	1	0	1	1	1	1	0	0	0	2	1	7	0	1	0	0	0	0	2
2	1	2	3	1	1	1	1	2	5	0	0	1	0	1	1	1	1	0	2	1	2	3	1	1	1	1	2	5	0	0	1	0	1	1	1	1	0	0	0	0	0	9	1	0	0	0	2	2	3
2	1	2	3	1	1	2	1	2	5	0	0	1	0	1	1	1	1	0	2	1	2	3	1	1	2	1	2	5	0	0	1	0	1	1	1	1	0	0	0	1	0	1	0	0	0	0	0	0	0
2	1	2	3	1	1	2	1	2	5	0	0	1	0	1	1	1	1	0	2	1	2	3	1	1	2	1	2	5	0	0	1	0	1	1	1	1	0	0	0	0	0	3	0	0	0	0	0	0	3
2	1	2	3	1	1	2	1	2	6	0	0	1	0	1	0	1	1	0	2	1	2	3	1	1	2	1	2	6	0	0	1	0	1	0	1	1	0	1	1	2	1	15	1	2	1	2	1	1	1
2	1	2	3	1	1	2	1	2	6	0	0	1	0	1	0	1	1	0	2	1	2	3	1	1	2	1	2	6	0	0	1	0	1	0	1	1	0	0	0	1	1	7	1	1	0	1	0	0	1
2	2	1	2	2	1	1	1	2	5	0	1	0	0	1	1	1	1	0	2	2	1	2	2	1	1	1	2	5	0	1	0	0	1	1	1	1	0	1	2	2	2	18	0	1	1	1	2	2	2
2	1	2	3	1	2	2	2	2	6	0	0	1	0	1	1	0	1	0	2	1	2	3	1	2	2	2	2	6	0	0	1	0	1	1	0	1	0	0	0	1	2	12	2	1	1	2	0	0	2
2	1	2	3	1	1	1	1	2	5	0	0	1	0	1	1	1	1	0	2	1	2	3	1	1	1	1	2	5	0	0	1	0	1	1	1	1	0	0	0	0	0	0	0	0	0	0	0	0	0
2	1	2	3	1	1	1	1	2	5	0	0	1	0	1	1	1	1	0	2	1	2	3	1	1	1	1	2	5	0	0	1	0	1	1	1	1	0	0	0	0	0	3	0	1	0	0	0	0	2
2	1	2	3	1	1	2	1	2	5	0	0	1	0	1	1	1	1	0	2	1	2	3	1	1	2	1	2	5	0	0	1	0	1	1	1	1	0	0	0	3	2	17	2	1	2	3	0	1	3
2	1	2	3	1	1	1	1	2	6	0	0	1	0	1	0	1	1	0	2	1	2	3	1	1	1	1	2	6	0	0	1	0	1	0	1	1	0	0	0	3	1	10	0	0	3	0	0	1	2
2	1	2	3	1	1	2	1	2	5	0	0	1	0	1	1	1	1		2	1	2	3	1	1	2	1	2	5	0	0	1	0	1	1	1	1		1	2	4	4				4		3	3	4
2	1	2	3	1	1	1	1	2	6	0	0	1	0	1	0	1	1	0	2	1	2	3	1	1	1	1	2	6	0	0	1	0	1	0	1	1	0	0	0	0	1	4	0	0	0	0	0	0	3
2	1	2	3	1	1	1	1	2	5	0	0	1	0	1	1	1	1	0	2	1	2	3	1	1	1	1	2	5	0	0	1	0	1	1	1	1	0	0	0	1	1	13	2	2	0	3	0	0	3
2	1	2	3	1	1	1	1	2	6	0	0	1	0	1	0	1	1	0	2	1	2	3	1	1	1	1	2	6	0	0	1	0	1	0	1	1	0	0	0	2	1	8	0	1	0	2	0	0	0
2	1	2	3	1	1	1	1	2	5	0	0	1	0	1	1	1	1	0	2	1	2	3	1	1	1	1	2	5	0	0	1	0	1	1	1	1	0	0	0	2	1	14	1	2	0	2	1	2	2
2	1	2	3	1	1	2	1	2	6	0	0	1	0	0	1	1	1	0	2	1	2	3	1	1	2	1	2	6	0	0	1	0	0	1	1	1	0	0	0	0	0	3	1	0	0	0	0	0	2
2	1	2	3	1	1	2	1	2	5	0	0	1	0	1	1	1	1	0	2	1	2	3	1	1	2	1	2	5	0	0	1	0	1	1	1	1	0	1	0	2	2	17	2	1	1	2	1	1	2
2	1	2	3	1	1	1	1	2	5	0	0	1	0	1	1	1	1	0	2	1	2	3	1	1	1	1	2	5	0	0	1	0	1	1	1	1	0	0	0	0	0	4	0	2	0	0	0	0	1
2	1	2	3	1	2	2	2	2	7	0	0	1	0	1	0	0	0	0	2	1	2	3	1	2	2	2	2	7	0	0	1	0	1	0	0	0	0	1	1	1	1	12	1	1	1	1	1	1	1
2	1	2	3	1	1	2	1	2	5	0	0	1	0	1	1	1	1	0	2	1	2	3	1	1	2	1	2	5	0	0	1	0	1	1	1	1	0	0	0	0	0	2	0	0	0	1	0	0	0
2	1	2	3	1	1	2	1	2	5	0	0	1	0	1	1	1	1	0	2	1	2	3	1	1	2	1	2	5	0	0	1	0	1	1	1	1	0	0	0	0	0	0	0	0	0	0	0	0	0
2	1	2	3	1	1	2	1	2	7	0	0	1	0	0	0	1	0	0	2	1	2	3	1	1	2	1	2	7	0	0	1	0	0	0	1	0	0	1	1	1	1	14	1	1	1	1	2	2	1
2	1	2	3	1	2	2	2	2	6	0	0	1	0	1	1	0	1		2	1	2	3	1	2	2	2	2	6	0	0	1	0	1	1	0	1			0	0	0		0	0	1	0	0	0	0
2	1	2	3	1	1	1	1	2	6	0	0	1	0	0	1	1	1	0	2	1	2	3	1	1	1	1	2	6	0	0	1	0	0	1	1	1	0	0	0	2	1	6	0	0	0	1	0	0	1
2	1	2	3	1	1	2	1	2	6	0	0	1	0	1	0	1	1	0	2	1	2	3	1	1	2	1	2	6	0	0	1	0	1	0	1	1	0	0	0	0	0	0	0	0	0	0	0	0	0
2	1	2	3	1	1	2	1	2	6	0	0	1	0	0	1	1	1	0	2	1	2	3	1	1	2	1	2	6	0	0	1	0	0	1	1	1	0	0	0	0	0	10	0	2	0	1	2	2	2
2	1	2	3	1	1	2	1	2	6	0	0	1	0	1	0	1	1	0	2	1	2	3	1	1	2	1	2	6	0	0	1	0	1	0	1	1	0	0	0	0	2	8	1	0	1	2	0	0	1
2	1	2	3	1	1	1	1	2	5	0	0	1	0	1	1	1	1	0	2	1	2	3	1	1	1	1	2	5	0	0	1	0	1	1	1	1	0	0	0	0	0	0	0	0	0	0	0	0	0
2	1	2	3	1	1	2	1	2	6	0	0	1	0	1	0	1	1	0	2	1	2	3	1	1	2	1	2	6	0	0	1	0	1	0	1	1	0	0	0	0	0	1	0	0	0	0	0	0	0
2	1	2	3	1	1	1	1	2	5	0	0	1	0	1	1	1	1	1	2	1	2	3	1	1	1	1	2	5	0	0	1	0	1	1	1	1	1	2	2	2	3	20	0	2	2	3	0	0	2
2	1	2	3	1	2	2	2	2	8	0	0	1	0	0	0	0	0	0	2	1	2	3	1	2	2	2	2	8	0	0	1	0	0	0	0	0	0	0	0	3	2	9	0	0	1	2	0	0	1
2	2	1	2	2	1	1	1	2	5	0	1	0	0	1	1	1	1		2	2	1	2	2	1	1	1	2	5	0	1	0	0	1	1	1	1
2	1	2	3	1	1	1	1	2	5	0	0	1	0	1	1	1	1	0	2	1	2	3	1	1	1	1	2	5	0	0	1	0	1	1	1	1	0	0	0	0	1	10	3	2	0	0	0	0	3
2	1	2	3	1	1	1	1	2	5	0	0	1	0	1	1	1	1	0	2	1	2	3	1	1	1	1	2	5	0	0	1	0	1	1	1	1	0	0	0	0	1	5	0	0	0	1	0	0	0
2	1	2	3	1	2	2	2	2	7	0	0	1	0	1	0	0	0	0	2	1	2	3	1	2	2	2	2	7	0	0	1	0	1	0	0	0	0	0	0	2	0	8	0	2	0	2	0	0	1
2	1	2	3	1	1	2	1	2	6	0	0	1	0	0	1	1	1		2	1	2	3	1	1	2	1	2	6	0	0	1	0	0	1	1	1
2	1	2	3	1	1	2	1	2	5	0	0	1	0	1	1	1	1	0	2	1	2	3	1	1	2	1	2	5	0	0	1	0	1	1	1	1	0	3	2	2	2	16	1	1	0	2	0	0	3
2	1	2	3	1	1	2	1	2	5	0	0	1	0	1	1	1	1	0	2	1	2	3	1	1	2	1	2	5	0	0	1	0	1	1	1	1	0	0	0	0	0	2	0	0	0	1	0	0	1
2	1	2	3	1	1	1	1	2	5	0	0	1	0	1	1	1	1	0	2	1	2	3	1	1	1	1	2	5	0	0	1	0	1	1	1	1	0	0	0	1	1	18	1	2	2	3	1	3	2
2	2	1	2	2	1	1	1	2	6	0	1	0	0	1	0	1	1	0	2	2	1	2	2	1	1	1	2	6	0	1	0	0	1	0	1	1	0	0	0	0	0	0	0	0	0	0	0	0	0
2	1	2	3	1	1	2	1	2	6	0	0	1	0	1	0	1	1	0	2	1	2	3	1	1	2	1	2	6	0	0	1	0	1	0	1	1	0	0	0	1	1	6	0	0	0	2	0	0	1
2	1	2	3	1	1	2	1	2	5	0	0	1	0	1	1	1	1	0	2	1	2	3	1	1	2	1	2	5	0	0	1	0	1	1	1	1	0	1	0	1	2	18	2	2	2	3	0	0	3
2	1	2	3	1	1	1	1	2	7	0	0	1	0	0	0	1	0		2	1	2	3	1	1	1	1	2	7	0	0	1	0	0	0	1	0
2	1	2	3	1	1	1	1	2	5	0	0	1	0	1	1	1	1	0	2	1	2	3	1	1	1	1	2	5	0	0	1	0	1	1	1	1	0	0	0	0	0	0	0	0	0	0	0	0	0
2	1	2	3	1	1	1	1	2	6	0	0	1	0	1	0	1	1	1	2	1	2	3	1	1	1	1	2	6	0	0	1	0	1	0	1	1	1	0	1	1	2	20	4	0	4	4	0	0	4
2	1	2	3	1	1	1	1	2	5	0	0	1	0	1	1	1	1	0	2	1	2	3	1	1	1	1	2	5	0	0	1	0	1	1	1	1	0	0	0	4	3	18	0	1	2	4	0	1	3
2	1	2	3	1	1	1	1	2	5	0	0	1	0	1	1	1	1	0	2	1	2	3	1	1	1	1	2	5	0	0	1	0	1	1	1	1	0	0	0	1	1	11	2	1	0	1	1	1	1
2	1	2	3	1	1	2	1	2	5	0	0	1	0	1	1	1	1	0	2	1	2	3	1	1	2	1	2	5	0	0	1	0	1	1	1	1	0	0	0	0	1	6	1	0	0	2	0	0	1
2	1	2	3	1	1	1	1	2	6	0	0	1	0	0	1	1	1	0	2	1	2	3	1	1	1	1	2	6	0	0	1	0	0	1	1	1	0	0	0	1	0	10	1	2	0	2	1	1	1
2	1	2	3	1	2	2	2	2	7	0	0	1	0	0	1	0	0		2	1	2	3	1	2	2	2	2	7	0	0	1	0	0	1	0	0
2	1	2	3	1	2	1	1	2	7	0	0	1	0	0	0	1	0	0	2	1	2	3	1	2	1	1	2	7	0	0	1	0	0	0	1	0	0	0	0	0	0	1	0	0	0	0	0	0	1
2	1	2	3	1	1	2	1	2	5	0	0	1	0	1	1	1	1		2	1	2	3	1	1	2	1	2	5	0	0	1	0	1	1	1	1
2	1	2	3	1	1	1	1	2	5	0	0	1	0	1	1	1	1	0	2	1	2	3	1	1	1	1	2	5	0	0	1	0	1	1	1	1	0	0	0	0	1	6	0	0	0	3	0	0	2
2	1	2	3	1	1	2	1	2	5	0	0	1	0	1	1	1	1	0	2	1	2	3	1	1	2	1	2	5	0	0	1	0	1	1	1	1	0	0	0	0	1	2	0	0	0	0	0	0	0
2	1	2	3	1	1	2	1	2	6	0	0	1	0	0	1	1	1		2	1	2	3	1	1	2	1	2	6	0	0	1	0	0	1	1	1		0	0		2		1	4	3	4	0	0	4
2	1	2	3	1	1	1	1	2	5	0	0	1	0	1	1	1	1	0	2	1	2	3	1	1	1	1	2	5	0	0	1	0	1	1	1	1	0	0	0	1	0	4	0	0	0	1	0	0	1
2	1	2	3	1	1	1	1	2	5	0	0	1	0	1	1	1	1	0	2	1	2	3	1	1	1	1	2	5	0	0	1	0	1	1	1	1	0	0	0	0	0	0	0	0	0	0	0	0	0
2	1	2	3	1	1	1	1	2	6	0	0	1	0	0	1	1	1	0	2	1	2	3	1	1	1	1	2	6	0	0	1	0	0	1	1	1	0	0	0	1	2	10	0	0	0	4	0	0	3
2	1	2	3	1	1	1	1	2	5	0	0	1	0	1	1	1	1	0	2	1	2	3	1	1	1	1	2	5	0	0	1	0	1	1	1	1	0	0	1	1	2	16	2	1	1	1	2	1	2
2	1	2	3	1	1	1	1	2	5	0	0	1	0	1	1	1	1	0	2	1	2	3	1	1	1	1	2	5	0	0	1	0	1	1	1	1	0	0	0	1	1	7	1	0	0	1	0	0	2
2	1	2	3	1	1	2	1	2	5	0	0	1	0	1	1	1	1	1	2	1	2	3	1	1	2	1	2	5	0	0	1	0	1	1	1	1	1	0	1	3	1	23	2	3	3	3	0	0	3
2	1	2	3	1	1	1	1	2	6	0	0	1	0	0	1	1	1	0	2	1	2	3	1	1	1	1	2	6	0	0	1	0	0	1	1	1	0	0	0	0	0	1	0	0	0	0	0	0	1
2	1	2	3	1	1	1	1	2	5	0	0	1	0	1	1	1	1	0	2	1	2	3	1	1	1	1	2	5	0	0	1	0	1	1	1	1	0	0	0	0	0	0	0	0	0	0	0	0	0
2	1	2	3	1	1	1	1	2	6	0	0	1	0	1	0	1	1	0	2	1	2	3	1	1	1	1	2	6	0	0	1	0	1	0	1	1	0	0	0	0	0	2	0	0	0	0	0	0	1
2	1	2	3	1	1	2	1	2	5	0	0	1	0	1	1	1	1	0	2	1	2	3	1	1	2	1	2	5	0	0	1	0	1	1	1	1	0	0	0	0	1	2	0	0	0	0	0	0	0
2	1	2	3	1	1	2	1	2	5	0	0	1	0	1	1	1	1	0	2	1	2	3	1	1	2	1	2	5	0	0	1	0	1	1	1	1	0	0	0	0	0	0	0	0	0	0	0	0	0
2	1	2	3	1	1	2	1	2	6	0	0	1	0	1	0	1	1	0	2	1	2	3	1	1	2	1	2	6	0	0	1	0	1	0	1	1	0	0	0	2	1	9	1	0	2	0	0	0	2
2	1	2	3	1	1	2	1	2	6	0	0	1	0	1	0	1	1	0	2	1	2	3	1	1	2	1	2	6	0	0	1	0	1	0	1	1	0	0	0	0	0	0	0	0	0	0	0	0	0
2	1	2	3	1	1	1	1	2	5	0	0	1	0	1	1	1	1		2	1	2	3	1	1	1	1	2	5	0	0	1	0	1	1	1	1
2	1	2	3	1	1	1	1	2	5	0	0	1	0	1	1	1	1	1	2	1	2	3	1	1	1	1	2	5	0	0	1	0	1	1	1	1	1	0	0	3	1	26	3	2	2	4	2	2	3
2	1	2	3	1	1	1	1	2	5	0	0	1	0	1	1	1	1	0	2	1	2	3	1	1	1	1	2	5	0	0	1	0	1	1	1	1	0	0	0	2	2	15	1	2	1	3	0	0	3
2	1	2	3	1	1	2	1	2	5	0	0	1	0	1	1	1	1	0	2	1	2	3	1	1	2	1	2	5	0	0	1	0	1	1	1	1	0	0	0	0	0	0	0	0	0	0	0	0	0
2	1	2	3	1	1	1	1	2	5	0	0	1	0	1	1	1	1	0	2	1	2	3	1	1	1	1	2	5	0	0	1	0	1	1	1	1	0	0	0	0	0	1	0	0	0	0	0	0	1
2	1	2	3	1	1	1	1	2	5	0	0	1	0	1	1	1	1	0	2	1	2	3	1	1	1	1	2	5	0	0	1	0	1	1	1	1	0	0	0	1	0	1	0	0	0	0	0	0	0
2	1	2	3	1	1	2	1	2	6	0	0	1	0	1	0	1	1	0	2	1	2	3	1	1	2	1	2	6	0	0	1	0	1	0	1	1	0	0	0	0	1	11	1	1	0	3	0	0	3
2	1	2	3	1	2	2	2	2	7	0	0	1	0	1	0	0	0	0	2	1	2	3	1	2	2	2	2	7	0	0	1	0	1	0	0	0	0	0	0	3	3	12	0	0	1	1	0	0	3
2	1	2	3	1	1	1	1	2	5	0	0	1	0	1	1	1	1	0	2	1	2	3	1	1	1	1	2	5	0	0	1	0	1	1	1	1	0	1	0	0	0	6	0	0	0	2	0	1	0
2	1	2	3	1	1	1	1	2	5	0	0	1	0	1	1	1	1	0	2	1	2	3	1	1	1	1	2	5	0	0	1	0	1	1	1	1	0	0	0	2	2	18	2	3	2	3	0	0	3
2	1	2	3	1	1	2	1	2	5	0	0	1	0	1	1	1	1	0	2	1	2	3	1	1	2	1	2	5	0	0	1	0	1	1	1	1	0	0	0	0	2	19	2	2	2	1	3	2	2
2	1	2	3	1	1	2	1	2	5	0	0	1	0	1	1	1	1	1	2	1	2	3	1	1	2	1	2	5	0	0	1	0	1	1	1	1	1	2	2	2	2	26	2	3	2	1	2	3	2
2	1	2	3	1	1	1	1	2	5	0	0	1	0	1	1	1	1	0	2	1	2	3	1	1	1	1	2	5	0	0	1	0	1	1	1	1	0	0	0	0	0	2	0	0	0	1	0	0	0
2	1	2	3	1	1	2	1	2	6	0	0	1	0	1	0	1	1	0	2	1	2	3	1	1	2	1	2	6	0	0	1	0	1	0	1	1	0	0	0	0	0	3	0	0	0	1	0	0	1
2	1	2	3	1	1	2	1	2	6	0	0	1	0	1	0	1	1	0	2	1	2	3	1	1	2	1	2	6	0	0	1	0	1	0	1	1	0	0	0	0	0	3	0	1	0	2	0	0	0
2	1	2	3	1	1	2	1	2	6	0	0	1	0	1	0	1	1	0	2	1	2	3	1	1	2	1	2	6	0	0	1	0	1	0	1	1	0	0	0	0	0	1	0	0	1	0	0	0	0
2	1	2	3	1	1	1	1	2	6	0	0	1	0	0	1	1	1	0	2	1	2	3	1	1	1	1	2	6	0	0	1	0	0	1	1	1	0	0	0	1	0	2	0	0	0	0	0	0	0
2	1	2	3	1	1	1	1	2	5	0	0	1	0	1	1	1	1	0	2	1	2	3	1	1	1	1	2	5	0	0	1	0	1	1	1	1	0	0	0	0	0	0	0	0	0	0	0	0	0
2	1	2	3	1	1	2	1	2	5	0	0	1	0	1	1	1	1		2	1	2	3	1	1	2	1	2	5	0	0	1	0	1	1	1	1
2	1	2	3	1	1	2	1	2	5	0	0	1	0	1	1	1	1	0	2	1	2	3	1	1	2	1	2	5	0	0	1	0	1	1	1	1	0	0	0	0	1	5	0	0	1	1	0	0	1
2	1	2	3	1	1	1	1	2	5	0	0	1	0	1	1	1	1	0	2	1	2	3	1	1	1	1	2	5	0	0	1	0	1	1	1	1	0	0	0	0	1	10	2	0	4	0	0	0	3
2	1	2	3	1	1	1	1	2	5	0	0	1	0	1	1	1	1	0	2	1	2	3	1	1	1	1	2	5	0	0	1	0	1	1	1	1	0	0	0	0	0	3	0	0	0	2	0	0	1
2	1	2	3	1	1	2	1	2	5	0	0	1	0	1	1	1	1	1	2	1	2	3	1	1	2	1	2	5	0	0	1	0	1	1	1	1	1	0	0	0	0	20	3	3	1	3	3	3	2
2	1	2	3	1	2	2	2	2	7	0	0	1	0	1	0	0	0	0	2	1	2	3	1	2	2	2	2	7	0	0	1	0	1	0	0	0	0	0	0	0	2	6	0	1	0	1	0	0	1
2	1	2	3	1	1	2	1	2	5	0	0	1	0	1	1	1	1	0	2	1	2	3	1	1	2	1	2	5	0	0	1	0	1	1	1	1	0	0	0	0	0	0	0	0	0	0	0	0	0
2	1	2	3	1	1	2	1	2	6	0	0	1	0	1	0	1	1		2	1	2	3	1	1	2	1	2	6	0	0	1	0	1	0	1	1
2	1	2	3	1	1	1	1	2	5	0	0	1	0	1	1	1	1	0	2	1	2	3	1	1	1	1	2	5	0	0	1	0	1	1	1	1	0	0	0	0	0	1	0	0	0	1	0	0	0
2	1	2	3	1	2	2	2	2	7	0	0	1	0	1	0	0	0	0	2	1	2	3	1	2	2	2	2	7	0	0	1	0	1	0	0	0	0	0	0	0	0	0	0	0	0	0	0	0	0
2	1	2	3	1	2	2	2	2	8	0	0	1	0	0	0	0	0	0	2	1	2	3	1	2	2	2	2	8	0	0	1	0	0	0	0	0	0	0	0	0	1	1	0	0	0	0	0	0	0
2	1	2	3	1	1	2	1	2	6	0	0	1	0	0	1	1	1	0	2	1	2	3	1	1	2	1	2	6	0	0	1	0	0	1	1	1	0	0	0	1	0	12	1	2	0	1	3	3	1
2	1	2	3	1	1	2	1	2	5	0	0	1	0	1	1	1	1	0	2	1	2	3	1	1	2	1	2	5	0	0	1	0	1	1	1	1	0	0	0	0	0	5	1	1	1	1	0	0	1
2	1	2	3	1	1	2	1	2	6	0	0	1	0	0	1	1	1	0	2	1	2	3	1	1	2	1	2	6	0	0	1	0	0	1	1	1	0	0	0	0	0	0	0	0	0	0	0	0	0
2	1	2	3	1	1	2	1	2	5	0	0	1	0	1	1	1	1	0	2	1	2	3	1	1	2	1	2	5	0	0	1	0	1	1	1	1	0	0	0	0	0	2	0	0	1	0	0	0	1
2	1	2	3	1	2	2	2	2	8	0	0	1	0	0	0	0	0	0	2	1	2	3	1	2	2	2	2	8	0	0	1	0	0	0	0	0	0	0	0	2	0	2	0	0	0	0	0	0	0
2	1	2	3	1	1	1	1	2	5	0	0	1	0	1	1	1	1	0	2	1	2	3	1	1	1	1	2	5	0	0	1	0	1	1	1	1	0	0	0	1	0	6	0	0	0	2	0	0	0
2	1	2	3	1	1	2	1	2	6	0	0	1	0	1	0	1	1	0	2	1	2	3	1	1	2	1	2	6	0	0	1	0	1	0	1	1	0	0	0	2	1	16	2	2	1	3	1	1	2
2	1	2	3	1	1	1	1	2	5	0	0	1	0	1	1	1	1	0	2	1	2	3	1	1	1	1	2	5	0	0	1	0	1	1	1	1	0	0	0	2	1	8	0	0	1	0	0	2	2
2	1	2	3	1	1	1	1	2	5	0	0	1	0	1	1	1	1	0	2	1	2	3	1	1	1	1	2	5	0	0	1	0	1	1	1	1	0	1	0	3	2	14	1	1	1	4	0	0	1
2	1	2	3	1	1	2	1	2	5	0	0	1	0	1	1	1	1	0	2	1	2	3	1	1	2	1	2	5	0	0	1	0	1	1	1	1	0	0	0	2	0	17	2	4	1	2	1	1	2
2	1	2	3	1	1	2	1	2	5	0	0	1	0	1	1	1	1	0	2	1	2	3	1	1	2	1	2	5	0	0	1	0	1	1	1	1	0	0	0	0	0	0	0	0	0	0	0	0	0
2	1	2	3	1	1	2	1	2	6	0	0	1	0	1	0	1	1	0	2	1	2	3	1	1	2	1	2	6	0	0	1	0	1	0	1	1	0	0	0	0	0	0	0	0	0	0	0	0	0
2	1	2	3	1	1	1	1	2	5	0	0	1	0	1	1	1	1	0	2	1	2	3	1	1	1	1	2	5	0	0	1	0	1	1	1	1	0	0	1	2	3	12	1	0	1	0	0	0	2
2	1	2	3	1	1	1	1	2	5	0	0	1	0	1	1	1	1	0	2	1	2	3	1	1	1	1	2	5	0	0	1	0	1	1	1	1	0	0	0	0	0	7	0	0	0	1	1	0	1
2	1	2	3	1	2	2	2	2	7	0	0	1	0	1	0	0	0		2	1	2	3	1	2	2	2	2	7	0	0	1	0	1	0	0	0
2	1	2	3	1	1	1	1	2	6	0	0	1	0	1	0	1	1	0	2	1	2	3	1	1	1	1	2	6	0	0	1	0	1	0	1	1	0	0	0	0	0	3	0	0	0	1	0	0	2
2	1	2	3	1	1	1	1	2	5	0	0	1	0	1	1	1	1	0	2	1	2	3	1	1	1	1	2	5	0	0	1	0	1	1	1	1	0	0	0	0	0	0	0	0	0	0	0	0	0
2	1	2	3	1	2	2	2	2	7	0	0	1	0	1	0	0	0		2	1	2	3	1	2	2	2	2	7	0	0	1	0	1	0	0	0
2	1	2	3	1	1	1	1	2	6	0	0	1	0	1	0	1	1	0	2	1	2	3	1	1	1	1	2	6	0	0	1	0	1	0	1	1	0	0	0	0	1	4	0	0	1	0	0	0	2
2	1	2	3	1	2	2	2	2	7	0	0	1	0	1	0	0	0		2	1	2	3	1	2	2	2	2	7	0	0	1	0	1	0	0	0
2	1	2	3	1	1	1	1	2	5	0	0	1	0	1	1	1	1		2	1	2	3	1	1	1	1	2	5	0	0	1	0	1	1	1	1		0	0		2		0		0	3	0	0	3
2	1	2	3	1	1	1	1	2	5	0	0	1	0	1	1	1	1	0	2	1	2	3	1	1	1	1	2	5	0	0	1	0	1	1	1	1	0	0	0	1	1	8	0	0	1	2	0	0	2
2	1	2	3	1	1	1	1	2	6	0	0	1	0	0	1	1	1		2	1	2	3	1	1	1	1	2	6	0	0	1	0	0	1	1	1
2	1	2	3	1	1	2	1	2	5	0	0	1	0	1	1	1	1	0	2	1	2	3	1	1	2	1	2	5	0	0	1	0	1	1	1	1	0	0	0	0	0	1	1	0	0	0	0	0	0
2	1	2	3	1	1	1	1	2	5	0	0	1	0	1	1	1	1	1	2	1	2	3	1	1	1	1	2	5	0	0	1	0	1	1	1	1	1	3	3	3	3	36	3	3	3	3	3	3	3
2	1	2	3	1	1	1	1	2	6	0	0	1	0	0	1	1	1	0	2	1	2	3	1	1	1	1	2	6	0	0	1	0	0	1	1	1	0	0	0	0	2	7	0	0	1	2	0	0	1
2	1	2	3	1	1	2	1	2	6	0	0	1	0	0	1	1	1	1	2	1	2	3	1	1	2	1	2	6	0	0	1	0	0	1	1	1	1	3	2	2	2	22	3	2	1	3	0	0	3
2	1	2	3	1	1	2	1	2	6	0	0	1	0	1	0	1	1	0	2	1	2	3	1	1	2	1	2	6	0	0	1	0	1	0	1	1	0	0	0	2	1	10	2	0	1	2	0	0	2
2	1	2	3	1	1	2	1	2	5	0	0	1	0	1	1	1	1	0	2	1	2	3	1	1	2	1	2	5	0	0	1	0	1	1	1	1	0	0	0	0	0	1	0	0	1	0	0	0	0
2	1	2	3	1	2	2	2	2	8	0	0	1	0	0	0	0	0	0	2	1	2	3	1	2	2	2	2	8	0	0	1	0	0	0	0	0	0	1	1	1	1	12	1	1	1	1	1	1	1
2	1	2	3	1	1	2	1	2	6	0	0	1	0	1	0	1	1		2	1	2	3	1	1	2	1	2	6	0	0	1	0	1	0	1	1
2	1	2	3	1	1	2	1	2	5	0	0	1	0	1	1	1	1	0	2	1	2	3	1	1	2	1	2	5	0	0	1	0	1	1	1	1	0	0	0	0	1	3	1	0	0	0	0	0	1
2	1	2	3	1	1	2	1	2	5	0	0	1	0	1	1	1	1		2	1	2	3	1	1	2	1	2	5	0	0	1	0	1	1	1	1
2	1	2	3	1	1	1	1	2	6	0	0	1	0	0	1	1	1	0	2	1	2	3	1	1	1	1	2	6	0	0	1	0	0	1	1	1	0	0	0	0	0	0	0	0	0	0	0	0	0
2	1	2	3	1	1	2	1	2	6	0	0	1	0	1	0	1	1	0	2	1	2	3	1	1	2	1	2	6	0	0	1	0	1	0	1	1	0	0	0	0	1	6	1	1	0	2	0	0	0
2	1	2	3	1	2	2	2	2	7	0	0	1	0	0	1	0	0	0	2	1	2	3	1	2	2	2	2	7	0	0	1	0	0	1	0	0	0	0	0	0	0	0	0	0	0	0	0	0	0
2	1	2	3	1	1	1	1	2	7	0	0	1	0	0	0	1	0	0	2	1	2	3	1	1	1	1	2	7	0	0	1	0	0	0	1	0	0	0	0	0	0	4	1	1	1	0	1	0	0
2	1	2	3	1	1	1	1	2	5	0	0	1	0	1	1	1	1	0	2	1	2	3	1	1	1	1	2	5	0	0	1	0	1	1	1	1	0	0	0	0	0	2	0	0	0	2	0	0	0
2	1	2	3	1	1	1	1	2	5	0	0	1	0	1	1	1	1	0	2	1	2	3	1	1	1	1	2	5	0	0	1	0	1	1	1	1	0	0	0	0	0	6	1	0	1	1	0	0	1
2	1	2	3	1	1	2	1	2	6	0	0	1	0	1	0	1	1	0	2	1	2	3	1	1	2	1	2	6	0	0	1	0	1	0	1	1	0	0	0	0	0	0	0	0	0	0	0	0	0
2	1	2	3	1	1	1	1	2	5	0	0	1	0	1	1	1	1	0	2	1	2	3	1	1	1	1	2	5	0	0	1	0	1	1	1	1	0	0	0	2	0	10	2	0	0	2	0	0	2
2	1	2	3	1	2	2	2	2	8	0	0	1	0	0	0	0	0	0	2	1	2	3	1	2	2	2	2	8	0	0	1	0	0	0	0	0	0	0	0	3	2	7	0	0	1	0	1	0	0
2	1	2	3	1	1	2	1	2	6	0	0	1	0	0	1	1	1	0	2	1	2	3	1	1	2	1	2	6	0	0	1	0	0	1	1	1	0	0	0	1	1	5	0	1	0	1	0	0	1
2	1	2	3	1	1	1	1	2	5	0	0	1	0	1	1	1	1	0	2	1	2	3	1	1	1	1	2	5	0	0	1	0	1	1	1	1	0	0	0	0	0	0	0	0	0	0	0	0	0
2	1	2	3	1	1	2	1	2	6	0	0	1	0	0	1	1	1	0	2	1	2	3	1	1	2	1	2	6	0	0	1	0	0	1	1	1	0	0	0	1	0	2	0	0	0	0	0	0	1
2	1	2	3	1	1	1	1	2	5	0	0	1	0	1	1	1	1	1	2	1	2	3	1	1	1	1	2	5	0	0	1	0	1	1	1	1	1	2	1	3	3	29	3	3	2	4	2	1	4
2	1	2	3	1	1	2	1	2	6	0	0	1	0	1	0	1	1		2	1	2	3	1	1	2	1	2	6	0	0	1	0	1	0	1	1
2	1	2	3	1	1	1	1	2	5	0	0	1	0	1	1	1	1	0	2	1	2	3	1	1	1	1	2	5	0	0	1	0	1	1	1	1	0	0	0	0	0	0	0	0	0	0	0	0	0
2	1	2	3	1	1	1	1	2	5	0	0	1	0	1	1	1	1	1	2	1	2	3	1	1	1	1	2	5	0	0	1	0	1	1	1	1	1	2	2	2	2	22	2	2	2	2	1	1	2
2	1	2	3	1	1	1	1	2	5	0	0	1	0	1	1	1	1	0	2	1	2	3	1	1	1	1	2	5	0	0	1	0	1	1	1	1	0	0	0	0	0	3	0	0	0	1	1	1	0
2	1	2	3	1	1	1	1	2	5	0	0	1	0	1	1	1	1		2	1	2	3	1	1	1	1	2	5	0	0	1	0	1	1	1	1
2	1	2	3	1	2	2	2	2	7	0	0	1	0	1	0	0	0	0	2	1	2	3	1	2	2	2	2	7	0	0	1	0	1	0	0	0	0	0	0	0	0	1	0	0	0	0	0	0	0
2	1	2	3	1	1	1	1	2	6	0	0	1	0	1	0	1	1	0	2	1	2	3	1	1	1	1	2	6	0	0	1	0	1	0	1	1	0	0	1	0	2	12	1	1	0	1	2	2	1
2	1	2	3	1	1	2	1	2	6	0	0	1	0	1	0	1	1	0	2	1	2	3	1	1	2	1	2	6	0	0	1	0	1	0	1	1	0	1	0	3	2	16	2	1	1	3	0	0	1
2	1	2	3	1	1	2	1	2	6	0	0	1	0	0	1	1	1	0	2	1	2	3	1	1	2	1	2	6	0	0	1	0	0	1	1	1	0	0	0	0	0	0	0	0	0	0	0	0	0
2	1	2	3	1	1	1	1	2	7	0	0	1	0	0	0	1	0	0	2	1	2	3	1	1	1	1	2	7	0	0	1	0	0	0	1	0	0	0	0	0	1	7	0	1	1	1	0	0	1
2	1	2	3	1	2	2	2	2	7	0	0	1	0	1	0	0	0		2	1	2	3	1	2	2	2	2	7	0	0	1	0	1	0	0	0
2	1	2	3	1	1	1	1	2	5	0	0	1	0	1	1	1	1	0	2	1	2	3	1	1	1	1	2	5	0	0	1	0	1	1	1	1	0	0	0	1	1	6	0	1	0	1	0	0	0
2	1	2	3	1	1	2	1	2	5	0	0	1	0	1	1	1	1	0	2	1	2	3	1	1	2	1	2	5	0	0	1	0	1	1	1	1	0	0	0	2	1	12	0	4	0	4	0	0	1
2	1	2	3	1	1	2	1	2	5	0	0	1	0	1	1	1	1	0	2	1	2	3	1	1	2	1	2	5	0	0	1	0	1	1	1	1	0	0	0	0	0	0	0	0	0	0	0	0	0
2	1	2	3	1	1	2	1	2	6	0	0	1	0	1	0	1	1	1	2	1	2	3	1	1	2	1	2	6	0	0	1	0	1	0	1	1	1	2	2	3	2	28	3	3	2	2	2	2	3
2	1	2	3	1	1	1	1	2	5	0	0	1	0	1	1	1	1		2	1	2	3	1	1	1	1	2	5	0	0	1	0	1	1	1	1
2	1	2	3	1	1	2	1	2	6	0	0	1	0	1	0	1	1	0	2	1	2	3	1	1	2	1	2	6	0	0	1	0	1	0	1	1	0	0	0	0	0	0	0	0	0	0	0	0	0
2	2	1	2	2	1	1	1	2	6	0	1	0	0	1	0	1	1	0	2	2	1	2	2	1	1	1	2	6	0	1	0	0	1	0	1	1	0	0	0	1	1	10	1	1	1	1	1	1	1
2	2	1	2	2	1	2	1	2	5	0	1	0	0	1	1	1	1	0	2	2	1	2	2	1	2	1	2	5	0	1	0	0	1	1	1	1	0	0	0	0	0	0	0	0	0	0	0	0	0
2	1	2	3	1	1	2	1	2	5	0	0	1	0	1	1	1	1	0	2	1	2	3	1	1	2	1	2	5	0	0	1	0	1	1	1	1	0	0	0	2	0	6	1	0	1	1	0	0	1
2	1	2	3	1	1	1	1	2	6	0	0	1	0	1	0	1	1		2	1	2	3	1	1	1	1	2	6	0	0	1	0	1	0	1	1
2	1	2	3	1	1	2	1	2	5	0	0	1	0	1	1	1	1	0	2	1	2	3	1	1	2	1	2	5	0	0	1	0	1	1	1	1	0	0	0	0	0	0	0	0	0	0	0	0	0
2	1	2	3	1	1	2	1	2	5	0	0	1	0	1	1	1	1	0	2	1	2	3	1	1	2	1	2	5	0	0	1	0	1	1	1	1	0	0	2	2	2	15	1	0	2	0	1	1	2
2	1	2	3	1	1	2	1	2	6	0	0	1	0	0	1	1	1	1	2	1	2	3	1	1	2	1	2	6	0	0	1	0	0	1	1	1	1	0	0	3	2	25	3	4	0	4	1	3	4
2	1	2	3	1	1	1	1	2	6	0	0	1	0	0	1	1	1	0	2	1	2	3	1	1	1	1	2	6	0	0	1	0	0	1	1	1	0	0	0	0	0	0	0	0	0	0	0	0	0
2	1	2	3	1	1	1	1	2	5	0	0	1	0	1	1	1	1	0	2	1	2	3	1	1	1	1	2	5	0	0	1	0	1	1	1	1	0	0	0	0	1	8	1	1	0	1	1	1	1
2	1	2	3	1	1	1	1	2	5	0	0	1	0	1	1	1	1	0	2	1	2	3	1	1	1	1	2	5	0	0	1	0	1	1	1	1	0	0	0	0	0	0	0	0	0	0	0	0	0
2	1	2	3	1	1	2	1	2	5	0	0	1	0	1	1	1	1	1	2	1	2	3	1	1	2	1	2	5	0	0	1	0	1	1	1	1	1	1	1	2	2	23	0	3	2	3	1	1	3
2	1	2	3	1	1	1	1	2	5	0	0	1	0	1	1	1	1	0	2	1	2	3	1	1	1	1	2	5	0	0	1	0	1	1	1	1	0	1	0	1	0	6	1	0	2	0	0	0	1
2	1	2	3	1	2	2	2	2	7	0	0	1	0	1	0	0	0		2	1	2	3	1	2	2	2	2	7	0	0	1	0	1	0	0	0		0	0	1	0		0	0	0	1			1
2	2	1	2	2	1	1	1	2	5	0	1	0	0	1	1	1	1	0	2	2	1	2	2	1	1	1	2	5	0	1	0	0	1	1	1	1	0	0	0	0	0	5	1	2	0	0	0	0	2
2	1	2	3	1	1	2	1	2	6	0	0	1	0	1	0	1	1	0	2	1	2	3	1	1	2	1	2	6	0	0	1	0	1	0	1	1	0	0	0	1	0	7	0	2	0	1	0	0	2
2	1	2	3	1	1	2	1	2	6	0	0	1	0	1	0	1	1	0	2	1	2	3	1	1	2	1	2	6	0	0	1	0	1	0	1	1	0	0	0	0	0	0	0	0	0	0	0	0	0
2	1	2	3	1	1	1	1	2	5	0	0	1	0	1	1	1	1	0	2	1	2	3	1	1	1	1	2	5	0	0	1	0	1	1	1	1	0	0	0	2	0	10	1	2	0	2	0	0	1
2	1	2	3	1	2	2	2	2	8	0	0	1	0	0	0	0	0	0	2	1	2	3	1	2	2	2	2	8	0	0	1	0	0	0	0	0	0	0	0	0	0	0	0	0	0	0	0	0	0
2	1	2	3	1	1	2	1	2	5	0	0	1	0	1	1	1	1	0	2	1	2	3	1	1	2	1	2	5	0	0	1	0	1	1	1	1	0	0	0	2	1	9	1	0	0	1	1	0	2
2	1	2	3	1	1	2	1	2	6	0	0	1	0	1	0	1	1	0	2	1	2	3	1	1	2	1	2	6	0	0	1	0	1	0	1	1	0	1	0	2	1	6	0	0	1	0	0	0	0
2	1	2	3	1	1	1	1	2	5	0	0	1	0	1	1	1	1	0	2	1	2	3	1	1	1	1	2	5	0	0	1	0	1	1	1	1	0	0	0	0	0	2	0	0	0	1	0	0	1
2	1	2	3	1	1	1	1	2	5	0	0	1	0	1	1	1	1	0	2	1	2	3	1	1	1	1	2	5	0	0	1	0	1	1	1	1	0	2	1	2	1	17	2	1	1	2	1	2	1
2	1	2	3	1	1	2	1	2	6	0	0	1	0	1	0	1	1	0	2	1	2	3	1	1	2	1	2	6	0	0	1	0	1	0	1	1	0	0	0	2	1	6	0	0	0	0	0	0	1
2	1	2	3	1	1	2	1	2	6	0	0	1	0	0	1	1	1	0	2	1	2	3	1	1	2	1	2	6	0	0	1	0	0	1	1	1	0	0	0	0	0	0	0	0	0	0	0	0	0
2	1	2	3	1	1	2	1	2	5	0	0	1	0	1	1	1	1	0	2	1	2	3	1	1	2	1	2	5	0	0	1	0	1	1	1	1	0	0	0	2	2	4	0	0	0	0	0	0	0
2	1	2	3	1	2	2	2	2	8	0	0	1	0	0	0	0	0	0	2	1	2	3	1	2	2	2	2	8	0	0	1	0	0	0	0	0	0	0	2	2	1	11	1	0	1	0	1	1	2
2	1	2	3	1	2	2	2	2	6	0	0	1	0	1	1	0	1	0	2	1	2	3	1	2	2	2	2	6	0	0	1	0	1	1	0	1	0	0	0	2	1	13	1	2	1	2	0	0	2
2	1	2	3	1	2	2	2	2	8	0	0	1	0	0	0	0	0	0	2	1	2	3	1	2	2	2	2	8	0	0	1	0	0	0	0	0	0	1	0	2	2	14	2	0	2	2	0	0	1
2	1	2	3	1	2	2	2	2	7	0	0	1	0	1	0	0	0	0	2	1	2	3	1	2	2	2	2	7	0	0	1	0	1	0	0	0	0	1	1	3	1	14	3	2	0	1	0	0	1
2	1	2	3	1	1	2	1	2	5	0	0	1	0	1	1	1	1	0	2	1	2	3	1	1	2	1	2	5	0	0	1	0	1	1	1	1	0	0	0	2	2	6	0	0	0	0	0	0	2
2	1	2	3	1	1	2	1	2	6	0	0	1	0	0	1	1	1	0	2	1	2	3	1	1	2	1	2	6	0	0	1	0	0	1	1	1	0	0	0	0	0	0	0	0	0	0	0	0	0
2	1	2	3	1	2	2	2	2	7	0	0	1	0	1	0	0	0	0	2	1	2	3	1	2	2	2	2	7	0	0	1	0	1	0	0	0	0	0	0	0	0	9	1	2	0	3	0	0	3
2	1	2	3	1	1	1	1	2	5	0	0	1	0	1	1	1	1	0	2	1	2	3	1	1	1	1	2	5	0	0	1	0	1	1	1	1	0	0	0	1	2	10	0	1	1	2	0	1	2
2	1	2	3	1	1	2	1	2	5	0	0	1	0	1	1	1	1	0	2	1	2	3	1	1	2	1	2	5	0	0	1	0	1	1	1	1	0	0	0	0	0	9	0	2	0	2	1	1	2
2	1	2	3	1	1	2	1	2	5	0	0	1	0	1	1	1	1	0	2	1	2	3	1	1	2	1	2	5	0	0	1	0	1	1	1	1	0	0	0	2	2	6	0	0	0	0	0	0	2
2	1	2	3	1	1	2	1	2	6	0	0	1	0	0	1	1	1	0	2	1	2	3	1	1	2	1	2	6	0	0	1	0	0	1	1	1	0	0	0	0	0	0	0	0	0	0	0	0	0
2	1	2	3	1	2	2	2	2	6	0	0	1	0	1	1	0	1	0	2	1	2	3	1	2	2	2	2	6	0	0	1	0	1	1	0	1	0	0	0	0	1	6	2	1	0	0	0	2	0
2	1	2	3	1	1	1	1	2	5	0	0	1	0	1	1	1	1	0	2	1	2	3	1	1	1	1	2	5	0	0	1	0	1	1	1	1	0	0	0	0	0	0	0	0	0	0	0	0	0
2	1	2	3	1	1	2	1	2	5	0	0	1	0	1	1	1	1	0	2	1	2	3	1	1	2	1	2	5	0	0	1	0	1	1	1	1	0	0	0	1	0	7	0	0	1	2	0	0	2
2	1	2	3	1	1	2	1	2	5	0	0	1	0	1	1	1	1		2	1	2	3	1	1	2	1	2	5	0	0	1	0	1	1	1	1
2	1	2	3	1	1	1	1	2	5	0	0	1	0	1	1	1	1	0	2	1	2	3	1	1	1	1	2	5	0	0	1	0	1	1	1	1	0	0	0	0	0	2	0	0	0	0	0	0	1
2	1	2	3	1	1	2	1	2	5	0	0	1	0	1	1	1	1	0	2	1	2	3	1	1	2	1	2	5	0	0	1	0	1	1	1	1	0	0	0	0	0	1	0	0	0	0	0	0	0
2	1	2	3	1	1	1	1	2	6	0	0	1	0	0	1	1	1	0	2	1	2	3	1	1	1	1	2	6	0	0	1	0	0	1	1	1	0	0	0	0	0	0	0	0	0	0	0	0	0
2	1	2	3	1	1	1	1	2	5	0	0	1	0	1	1	1	1	0	2	1	2	3	1	1	1	1	2	5	0	0	1	0	1	1	1	1	0	0	0	0	0	7	0	0	0	1	1	0	1
2	1	2	3	1	1	2	1	2	5	0	0	1	0	1	1	1	1	0	2	1	2	3	1	1	2	1	2	5	0	0	1	0	1	1	1	1	0	0	0	0	0	0	0	0	0	0	0	0	0
2	1	2	3	1	1	2	1	2	5	0	0	1	0	1	1	1	1	0	2	1	2	3	1	1	2	1	2	5	0	0	1	0	1	1	1	1	0	0	0	0	0	0	0	0	0	0	0	0	0
2	1	2	3	1	1	1	1	2	5	0	0	1	0	1	1	1	1	0	2	1	2	3	1	1	1	1	2	5	0	0	1	0	1	1	1	1	0	0	0	1	1	5	0	0	0	2	0	0	0
2	1	2	3	1	1	2	1	2	5	0	0	1	0	1	1	1	1	0	2	1	2	3	1	1	2	1	2	5	0	0	1	0	1	1	1	1	0	0	0	0	0	0	0	0	0	0	0	0	0
2	1	2	3	1	1	2	1	2	5	0	0	1	0	1	1	1	1	0	2	1	2	3	1	1	2	1	2	5	0	0	1	0	1	1	1	1	0	0	0	1	0	5	0	0	1	2	0	0	0
2	1	2	3	1	1	2	1	2	5	0	0	1	0	1	1	1	1	0	2	1	2	3	1	1	2	1	2	5	0	0	1	0	1	1	1	1	0	1	1	2	3	18	2	2	1	3	0	0	3
2	1	2	3	1	1	1	1	2	5	0	0	1	0	1	1	1	1	0	2	1	2	3	1	1	1	1	2	5	0	0	1	0	1	1	1	1	0	1	1	2	2	17	2	2	0	3	0	0	4
2	1	2	3	1	1	2	1	2	5	0	0	1	0	1	1	1	1	0	2	1	2	3	1	1	2	1	2	5	0	0	1	0	1	1	1	1	0	0	0	0	1	4	1	0	0	1	0	0	0
2	1	2	3	1	1	1	1	2	5	0	0	1	0	1	1	1	1	0	2	1	2	3	1	1	1	1	2	5	0	0	1	0	1	1	1	1	0	0	0	1	1	8	1	0	0	2	0	0	2
2	1	2	3	1	1	1	1	2	5	0	0	1	0	1	1	1	1	0	2	1	2	3	1	1	1	1	2	5	0	0	1	0	1	1	1	1	0	0	0	0	1	11	1	1	0	2	2	2	1
2	1	2	3	1	1	2	1	2	5	0	0	1	0	1	1	1	1	0	2	1	2	3	1	1	2	1	2	5	0	0	1	0	1	1	1	1	0	0	0	0	0	0	0	0	0	0	0	0	0
2	1	2	3	1	1	1	1	2	5	0	0	1	0	1	1	1	1	0	2	1	2	3	1	1	1	1	2	5	0	0	1	0	1	1	1	1	0	0	0	1	0	5	0	1	0	2	1	0	0
2	1	2	3	1	2	2	2	2	7	0	0	1	0	1	0	0	0	1	2	1	2	3	1	2	2	2	2	7	0	0	1	0	1	0	0	0	1	2	2	2	2	24	2	2	2	2	2	2	2
2	1	2	3	1	1	2	1	2	6	0	0	1	0	0	1	1	1	0	2	1	2	3	1	1	2	1	2	6	0	0	1	0	0	1	1	1	0	0	0	0	0	2	0	0	0	0	1	0	1
2	1	2	3	1	1	2	1	2	6	0	0	1	0	1	0	1	1	0	2	1	2	3	1	1	2	1	2	6	0	0	1	0	1	0	1	1	0	0	0	1	0	13	1	1	0	2	1	1	4
2	1	2	3	1	1	2	1	2	5	0	0	1	0	1	1	1	1	0	2	1	2	3	1	1	2	1	2	5	0	0	1	0	1	1	1	1	0	0	0	2	1	6	0	0	0	1	0	0	0
2	1	2	3	1	1	1	1	2	5	0	0	1	0	1	1	1	1	0	2	1	2	3	1	1	1	1	2	5	0	0	1	0	1	1	1	1	0	0	0	3	0	16	2	3	0	4	0	1	3
2	1	2	3	1	1	1	1	2	6	0	0	1	0	1	0	1	1	0	2	1	2	3	1	1	1	1	2	6	0	0	1	0	1	0	1	1	0	0	0	2	1	18	1	3	2	3	1	1	1
2	2	1	2	2	1	1	1	2	5	0	1	0	0	1	1	1	1	0	2	2	1	2	2	1	1	1	2	5	0	1	0	0	1	1	1	1	0	0	0	0	0	0	0	0	0	0	0	0	0
2	1	2	3	1	1	2	1	2	5	0	0	1	0	1	1	1	1	1	2	1	2	3	1	1	2	1	2	5	0	0	1	0	1	1	1	1	1	1	1	2	2	25	2	2	1	3	2	2	3
2	1	2	3	1	1	2	1	2	5	0	0	1	0	1	1	1	1	0	2	1	2	3	1	1	2	1	2	5	0	0	1	0	1	1	1	1	0	0	0	0	1	7	0	1	0	3	0	0	2
2	1	2	3	1	1	2	1	2	5	0	0	1	0	1	1	1	1	0	2	1	2	3	1	1	2	1	2	5	0	0	1	0	1	1	1	1	0	1	0	2	2	18	2	1	1	3	1	0	3
2	1	2	3	1	1	1	1	2	5	0	0	1	0	1	1	1	1	0	2	1	2	3	1	1	1	1	2	5	0	0	1	0	1	1	1	1	0	0	0	1	2	8	2	0	1	1	0	0	0
2	1	2	3	1	1	1	1	2	5	0	0	1	0	1	1	1	1	0	2	1	2	3	1	1	1	1	2	5	0	0	1	0	1	1	1	1	0	0	0	1	1	5	0	0	0	2	0	0	1
2	1	2	3	1	1	2	1	2	5	0	0	1	0	1	1	1	1	0	2	1	2	3	1	1	2	1	2	5	0	0	1	0	1	1	1	1	0	0	0	1	0	4	2	0	1	0	0	0	0
2	1	2	3	1	1	2	1	2	6	0	0	1	0	1	0	1	1	0	2	1	2	3	1	1	2	1	2	6	0	0	1	0	1	0	1	1	0	0	0	2	1	5	0	0	1	1	0	0	0
2	1	2	3	1	1	1	1	2	5	0	0	1	0	1	1	1	1	0	2	1	2	3	1	1	1	1	2	5	0	0	1	0	1	1	1	1	0	0	0	0	1	9	0	2	2	2	0	0	1
2	1	2	3	1	1	2	1	2	6	0	0	1	0	1	0	1	1	0	2	1	2	3	1	1	2	1	2	6	0	0	1	0	1	0	1	1	0	0	0	0	0	7	1	3	0	0	0	0	3
2	1	2	3	1	2	2	2	2	8	0	0	1	0	0	0	0	0	0	2	1	2	3	1	2	2	2	2	8	0	0	1	0	0	0	0	0	0	0	0	0	0	1	0	0	1	0	0	0	0
2	1	2	3	1	1	2	1	2	6	0	0	1	0	1	0	1	1	0	2	1	2	3	1	1	2	1	2	6	0	0	1	0	1	0	1	1	0	0	0	1	1	4	0	1	1	0	0	0	0
2	1	2	3	1	1	1	1	2	6	0	0	1	0	1	0	1	1	0	2	1	2	3	1	1	1	1	2	6	0	0	1	0	1	0	1	1	0	0	0	0	1	9	1	3	0	1	0	0	3
2	1	2	3	1	2	2	2	2	8	0	0	1	0	0	0	0	0	1	2	1	2	3	1	2	2	2	2	8	0	0	1	0	0	0	0	0	1	0	0	4	3	24	4	4	2	2	0	0	3
2	1	2	3	1	1	1	1	2	5	0	0	1	0	1	1	1	1	0	2	1	2	3	1	1	1	1	2	5	0	0	1	0	1	1	1	1	0	0	0	0	0	1	0	0	0	1	0	0	0
2	1	2	3	1	1	1	1	2	5	0	0	1	0	1	1	1	1		2	1	2	3	1	1	1	1	2	5	0	0	1	0	1	1	1	1		0	0		0		1	3	0	3	2	3	3
2	1	2	3	1	1	2	1	2	5	0	0	1	0	1	1	1	1	0	2	1	2	3	1	1	2	1	2	5	0	0	1	0	1	1	1	1	0	0	0	0	0	0	0	0	0	0	0	0	0
2	1	2	3	1	1	2	1	2	5	0	0	1	0	1	1	1	1	1	2	1	2	3	1	1	2	1	2	5	0	0	1	0	1	1	1	1	1	2	0	3	2	20	2	0	1	4	0	0	4
2	1	2	3	1	1	1	1	2	5	0	0	1	0	1	1	1	1	0	2	1	2	3	1	1	1	1	2	5	0	0	1	0	1	1	1	1	0	0	0	0	0	0	0	0	0	0	0	0	0
2	1	2	3	1	1	1	1	2	6	0	0	1	0	1	0	1	1	0	2	1	2	3	1	1	1	1	2	6	0	0	1	0	1	0	1	1	0	0	0	0	0	0	0	0	0	0	0	0	0
2	1	2	3	1	1	1	1	2	5	0	0	1	0	1	1	1	1	0	2	1	2	3	1	1	1	1	2	5	0	0	1	0	1	1	1	1	0	0	0	0	0	2	0	0	0	0	0	0	2
2	1	2	3	1	1	1	1	2	5	0	0	1	0	1	1	1	1		2	1	2	3	1	1	1	1	2	5	0	0	1	0	1	1	1	1
2	1	2	3	1	1	2	1	2	7	0	0	1	0	0	0	1	0	0	2	1	2	3	1	1	2	1	2	7	0	0	1	0	0	0	1	0	0	0	0	0	0	0	0	0	0	0	0	0	0
2	1	2	3	1	1	2	1	2	6	0	0	1	0	1	0	1	1	1	2	1	2	3	1	1	2	1	2	6	0	0	1	0	1	0	1	1	1	2	2	4	2	30	4	4	1	4	1	0	4
2	1	2	3	1	1	1	1	2	5	0	0	1	0	1	1	1	1	0	2	1	2	3	1	1	1	1	2	5	0	0	1	0	1	1	1	1	0	0	0	1	2	15	1	2	0	3	2	1	3
2	1	2	3	1	1	1	1	2	5	0	0	1	0	1	1	1	1	0	2	1	2	3	1	1	1	1	2	5	0	0	1	0	1	1	1	1	0	0	0	0	0	0	0	0	0	0	0	0	0
2	1	2	3	1	2	2	2	2	8	0	0	1	0	0	0	0	0	0	2	1	2	3	1	2	2	2	2	8	0	0	1	0	0	0	0	0	0	0	0	0	1	6	0	0	2	1	0	0	1
2	1	2	3	1	1	2	1	2	6	0	0	1	0	1	0	1	1	0	2	1	2	3	1	1	2	1	2	6	0	0	1	0	1	0	1	1	0	0	0	0	0	0	0	0	0	0	0	0	0
2	1	2	3	1	1	1	1	2	5	0	0	1	0	1	1	1	1	1	2	1	2	3	1	1	1	1	2	5	0	0	1	0	1	1	1	1	1	3	3	3	3	37	4	4	3	4	2	1	4
2	1	2	3	1	1	1	1	2	5	0	0	1	0	1	1	1	1	0	2	1	2	3	1	1	1	1	2	5	0	0	1	0	1	1	1	1	0	0	0	0	0	0	0	0	0	0	0	0	0
2	1	2	3	1	2	2	2	2	7	0	0	1	0	1	0	0	0		2	1	2	3	1	2	2	2	2	7	0	0	1	0	1	0	0	0
2	1	2	3	1	1	2	1	2	5	0	0	1	0	1	1	1	1	0	2	1	2	3	1	1	2	1	2	5	0	0	1	0	1	1	1	1	0	0	0	0	0	2	0	0	2	0	0	0	0
2	1	2	3	1	1	1	1	2	5	0	0	1	0	1	1	1	1	0	2	1	2	3	1	1	1	1	2	5	0	0	1	0	1	1	1	1	0	0	0	0	1	14	2	1	1	1	2	2	1
2	1	2	3	1	1	2	1	2	6	0	0	1	0	0	1	1	1	0	2	1	2	3	1	1	2	1	2	6	0	0	1	0	0	1	1	1	0	0	0	2	0	4	0	0	0	0	0	0	0
2	1	2	3	1	1	1	1	2	5	0	0	1	0	1	1	1	1	0	2	1	2	3	1	1	1	1	2	5	0	0	1	0	1	1	1	1	0	0	0	0	0	0	0	0	0	0	0	0	0
2	2	1	2	2	1	1	1	2	5	0	1	0	0	1	1	1	1	0	2	2	1	2	2	1	1	1	2	5	0	1	0	0	1	1	1	1	0	0	0	0	0	0	0	0	0	0	0	0	0
2	1	2	3	1	1	2	1	2	5	0	0	1	0	1	1	1	1		2	1	2	3	1	1	2	1	2	5	0	0	1	0	1	1	1	1
2	1	2	3	1	1	2	1	2	6	0	0	1	0	1	0	1	1	0	2	1	2	3	1	1	2	1	2	6	0	0	1	0	1	0	1	1	0	0	0	2	1	8	0	1	0	2	0	0	1
2	1	2	3	1	1	2	1	2	5	0	0	1	0	1	1	1	1	1	2	1	2	3	1	1	2	1	2	5	0	0	1	0	1	1	1	1	1	0	0	3	3	27	3	4	2	4	2	1	3
2	1	2	3	1	2	2	2	2	7	0	0	1	0	1	0	0	0	0	2	1	2	3	1	2	2	2	2	7	0	0	1	0	1	0	0	0	0	0	0	1	0	5	0	0	1	0	1	1	0
2	1	2	3	1	1	1	1	2	5	0	0	1	0	1	1	1	1	0	2	1	2	3	1	1	1	1	2	5	0	0	1	0	1	1	1	1	0	0	0	0	1	5	1	0	0	2	0	1	0
2	1	2	3	1	1	1	1	2	6	0	0	1	0	1	0	1	1	0	2	1	2	3	1	1	1	1	2	6	0	0	1	0	1	0	1	1	0	0	0	0	0	0	0	0	0	0	0	0	0
2	1	2	3	1	1	2	1	2	5	0	0	1	0	1	1	1	1	0	2	1	2	3	1	1	2	1	2	5	0	0	1	0	1	1	1	1	0	0	0	0	0	0	0	0	0	0	0	0	0
2	1	2	3	1	1	1	1	2	5	0	0	1	0	1	1	1	1	0	2	1	2	3	1	1	1	1	2	5	0	0	1	0	1	1	1	1	0	0	0	3	0	3	0	0	0	0	0	0	0
2	1	2	3	1	2	2	2	2	7	0	0	1	0	1	0	0	0		2	1	2	3	1	2	2	2	2	7	0	0	1	0	1	0	0	0
2	1	2	3	1	2	2	2	2	7	0	0	1	0	1	0	0	0	0	2	1	2	3	1	2	2	2	2	7	0	0	1	0	1	0	0	0	0	0	0	0	2	15	1	1	1	3	1	1	3
2	1	2	3	1	1	2	1	2	5	0	0	1	0	1	1	1	1	0	2	1	2	3	1	1	2	1	2	5	0	0	1	0	1	1	1	1	0	0	0	0	1	8	1	1	0	2	0	0	2
2	1	2	3	1	1	1	1	2	5	0	0	1	0	1	1	1	1	0	2	1	2	3	1	1	1	1	2	5	0	0	1	0	1	1	1	1	0	0	0	2	0	2	0	0	0	0	0	0	0
2	1	2	3	1	1	2	1	2	6	0	0	1	0	1	0	1	1	0	2	1	2	3	1	1	2	1	2	6	0	0	1	0	1	0	1	1	0	0	0	0	0	2	0	0	0	1	0	0	1
2	1	2	3	1	1	2	1	2	5	0	0	1	0	1	1	1	1	0	2	1	2	3	1	1	2	1	2	5	0	0	1	0	1	1	1	1	0	0	0	2	0	3	0	0	0	1	0	0	0
2	1	2	3	1	2	2	2	2	7	0	0	1	0	1	0	0	0		2	1	2	3	1	2	2	2	2	7	0	0	1	0	1	0	0	0
2	1	2	3	1	1	2	1	2	6	0	0	1	0	0	1	1	1	0	2	1	2	3	1	1	2	1	2	6	0	0	1	0	0	1	1	1	0	0	0	0	1	16	2	3	0	3	2	2	2
2	1	2	3	1	1	1	1	2	5	0	0	1	0	1	1	1	1	1	2	1	2	3	1	1	1	1	2	5	0	0	1	0	1	1	1	1	1	0	0	2	2	23	3	3	2	4	0	0	4
2	1	2	3	1	2	2	2	2	7	0	0	1	0	0	1	0	0	0	2	1	2	3	1	2	2	2	2	7	0	0	1	0	0	1	0	0	0	0	0	2	1	7	1	0	0	2	0	0	1
2	1	2	3	1	1	2	1	2	5	0	0	1	0	1	1	1	1	0	2	1	2	3	1	1	2	1	2	5	0	0	1	0	1	1	1	1	0	0	0	0	1	7	0	0	0	3	0	0	3
2	1	2	3	1	1	2	1	2	5	0	0	1	0	1	1	1	1	0	2	1	2	3	1	1	2	1	2	5	0	0	1	0	1	1	1	1	0	0	0	0	0	0	0	0	0	0	0	0	0
2	1	2	3	1	1	2	1	2	5	0	0	1	0	1	1	1	1	0	2	1	2	3	1	1	2	1	2	5	0	0	1	0	1	1	1	1	0	0	0	0	0	2	0	0	0	1	0	0	1
2	1	2	3	1	1	2	1	2	5	0	0	1	0	1	1	1	1	0	2	1	2	3	1	1	2	1	2	5	0	0	1	0	1	1	1	1	0	0	0	0	0	0	0	0	0	0	0	0	0
2	1	2	3	1	1	1	1	2	5	0	0	1	0	1	1	1	1	0	2	1	2	3	1	1	1	1	2	5	0	0	1	0	1	1	1	1	0	0	0	0	1	5	0	0	0	2	0	0	2
2	1	2	3	1	1	2	1	2	5	0	0	1	0	1	1	1	1	1	2	1	2	3	1	1	2	1	2	5	0	0	1	0	1	1	1	1	1	1	1	3	2	25	2	2	2	3	1	2	2
2	1	2	3	1	1	2	1	2	6	0	0	1	0	1	0	1	1		2	1	2	3	1	1	2	1	2	6	0	0	1	0	1	0	1	1
2	1	2	3	1	1	2	1	2	5	0	0	1	0	1	1	1	1	0	2	1	2	3	1	1	2	1	2	5	0	0	1	0	1	1	1	1	0	0	0	0	0	0	0	0	0	0	0	0	0
2	1	2	3	1	1	1	1	2	5	0	0	1	0	1	1	1	1	1	2	1	2	3	1	1	1	1	2	5	0	0	1	0	1	1	1	1	1	0	0	2	1	21	2	3	0	3	3	3	3
2	1	2	3	1	2	2	2	2	7	0	0	1	0	1	0	0	0	0	2	1	2	3	1	2	2	2	2	7	0	0	1	0	1	0	0	0	0	0	0	0	0	1	0	0	0	0	0	0	0
2	1	2	3	1	2	2	2	2	7	0	0	1	0	1	0	0	0	0	2	1	2	3	1	2	2	2	2	7	0	0	1	0	1	0	0	0	0	1	1	1	1	12	1	1	1	1	1	1	1
2	1	2	3	1	1	2	1	2	6	0	0	1	0	1	0	1	1	0	2	1	2	3	1	1	2	1	2	6	0	0	1	0	1	0	1	1	0	0	0	0	1	1	0	0	0	0	0	0	0
2	1	2	3	1	1	1	1	2	5	0	0	1	0	1	1	1	1	0	2	1	2	3	1	1	1	1	2	5	0	0	1	0	1	1	1	1	0	0	0	2	1	12	1	2	1	2	0	0	1
2	1	2	3	1	1	2	1	2	7	0	0	1	0	0	0	1	0	0	2	1	2	3	1	1	2	1	2	7	0	0	1	0	0	0	1	0	0	1	0	2	1	10	2	0	1	1	0	0	2
2	1	2	3	1	1	2	1	2	5	0	0	1	0	1	1	1	1	0	2	1	2	3	1	1	2	1	2	5	0	0	1	0	1	1	1	1	0	0	0	0	0	0	0	0	0	0	0	0	0
2	1	2	3	1	2	2	2	2	7	0	0	1	0	0	1	0	0		2	1	2	3	1	2	2	2	2	7	0	0	1	0	0	1	0	0
2	1	2	3	1	1	2	1	2	5	0	0	1	0	1	1	1	1	0	2	1	2	3	1	1	2	1	2	5	0	0	1	0	1	1	1	1	0	0	0	0	0	0	0	0	0	0	0	0	0
2	1	2	3	1	1	1	1	2	5	0	0	1	0	1	1	1	1	0	2	1	2	3	1	1	1	1	2	5	0	0	1	0	1	1	1	1	0	0	0	0	0	0	0	0	0	0	0	0	0
2	1	2	3	1	2	2	2	2	8	0	0	1	0	0	0	0	0	0	2	1	2	3	1	2	2	2	2	8	0	0	1	0	0	0	0	0	0	0	0	0	0	2	0	0	1	0	0	0	0
2	1	2	3	1	1	1	1	2	5	0	0	1	0	1	1	1	1	0	2	1	2	3	1	1	1	1	2	5	0	0	1	0	1	1	1	1	0	0	0	0	1	3	0	0	0	0	0	0	2
2	1	2	3	1	1	1	1	2	5	0	0	1	0	1	1	1	1	0	2	1	2	3	1	1	1	1	2	5	0	0	1	0	1	1	1	1	0	0	0	0	1	2	1	0	0	0	0	0	0
2	1	2	3	1	1	2	1	2	5	0	0	1	0	1	1	1	1		2	1	2	3	1	1	2	1	2	5	0	0	1	0	1	1	1	1
2	1	2	3	1	2	2	2	2	7	0	0	1	0	1	0	0	0	0	2	1	2	3	1	2	2	2	2	7	0	0	1	0	1	0	0	0	0	1	1	1	1	12	1	1	1	1	1	1	1
2	1	2	3	1	1	1	1	2	5	0	0	1	0	1	1	1	1	0	2	1	2	3	1	1	1	1	2	5	0	0	1	0	1	1	1	1	0	0	0	1	0	6	0	0	0	2	0	0	0
2	1	2	3	1	1	2	1	2	5	0	0	1	0	1	1	1	1	1	2	1	2	3	1	1	2	1	2	5	0	0	1	0	1	1	1	1	1	0	0	0	3	25	1	4	2	4	3	3	4
2	1	2	3	1	1	1	1	2	5	0	0	1	0	1	1	1	1	0	2	1	2	3	1	1	1	1	2	5	0	0	1	0	1	1	1	1	0	0	0	0	0	8	0	1	2	0	2	0	1
2	1	2	3	1	1	1	1	2	5	0	0	1	0	1	1	1	1	0	2	1	2	3	1	1	1	1	2	5	0	0	1	0	1	1	1	1	0	0	0	0	0	0	0	0	0	0	0	0	0
2	1	2	3	1	1	2	1	2	5	0	0	1	0	1	1	1	1	0	2	1	2	3	1	1	2	1	2	5	0	0	1	0	1	1	1	1	0	0	0	0	0	0	0	0	0	0	0	0	0
2	2	1	2	2	1	1	1	2	5	0	1	0	0	1	1	1	1	0	2	2	1	2	2	1	1	1	2	5	0	1	0	0	1	1	1	1	0	0	0	0	0	3	0	0	0	2	0	0	0
2	1	2	3	1	1	1	1	2	5	0	0	1	0	1	1	1	1	0	2	1	2	3	1	1	1	1	2	5	0	0	1	0	1	1	1	1	0	0	0	0	0	0	0	0	0	0	0	0	0
2	1	2	3	1	1	2	1	2	5	0	0	1	0	1	1	1	1	0	2	1	2	3	1	1	2	1	2	5	0	0	1	0	1	1	1	1	0	0	0	2	2	14	1	2	1	4	0	0	1
2	1	2	3	1	1	1	1	2	5	0	0	1	0	1	1	1	1	0	2	1	2	3	1	1	1	1	2	5	0	0	1	0	1	1	1	1	0	0	0	2	2	16	2	2	0	2	1	1	2
2	1	2	3	1	1	1	1	2	5	0	0	1	0	1	1	1	1	0	2	1	2	3	1	1	1	1	2	5	0	0	1	0	1	1	1	1	0	0	0	0	0	2	0	0	0	0	0	0	2
2	1	2	3	1	1	2	1	2	5	0	0	1	0	1	1	1	1	0	2	1	2	3	1	1	2	1	2	5	0	0	1	0	1	1	1	1	0	0	0	0	0	8	0	0	1	2	1	2	1
2	1	2	3	1	1	2	1	2	6	0	0	1	0	0	1	1	1		2	1	2	3	1	1	2	1	2	6	0	0	1	0	0	1	1	1
2	1	2	3	1	1	2	1	2	7	0	0	1	0	0	0	1	0	0	2	1	2	3	1	1	2	1	2	7	0	0	1	0	0	0	1	0	0	0	0	1	0	2	0	0	0	0	1	0	0
2	1	2	3	1	1	1	1	2	5	0	0	1	0	1	1	1	1	1	2	1	2	3	1	1	1	1	2	5	0	0	1	0	1	1	1	1	1	3	3	3	3	30	2	3	0	4	3	3	3
2	1	2	3	1	1	2	1	2	5	0	0	1	0	1	1	1	1		2	1	2	3	1	1	2	1	2	5	0	0	1	0	1	1	1	1
2	1	2	3	1	1	1	1	2	6	0	0	1	0	1	0	1	1	0	2	1	2	3	1	1	1	1	2	6	0	0	1	0	1	0	1	1	0	0	0	0	0	0	0	0	0	0	0	0	0
2	1	2	3	1	2	2	2	2	6	0	0	1	0	1	1	0	1		2	1	2	3	1	2	2	2	2	6	0	0	1	0	1	1	0	1
2	1	2	3	1	1	2	1	2	5	0	0	1	0	1	1	1	1	0	2	1	2	3	1	1	2	1	2	5	0	0	1	0	1	1	1	1	0	0	0	0	0	0	0	0	0	0	0	0	0
2	1	2	3	1	1	2	1	2	6	0	0	1	0	1	0	1	1	0	2	1	2	3	1	1	2	1	2	6	0	0	1	0	1	0	1	1	0	0	0	1	0	2	0	0	1	0	0	0	0
2	2	1	2	2	1	1	1	2	5	0	1	0	0	1	1	1	1	0	2	2	1	2	2	1	1	1	2	5	0	1	0	0	1	1	1	1	0	0	0	2	0	3	1	0	0	0	0	0	0
2	1	2	3	1	1	1	1	2	5	0	0	1	0	1	1	1	1	0	2	1	2	3	1	1	1	1	2	5	0	0	1	0	1	1	1	1	0	0	0	0	0	2	0	0	0	1	0	0	1
2	1	2	3	1	1	2	1	2	5	0	0	1	0	1	1	1	1	0	2	1	2	3	1	1	2	1	2	5	0	0	1	0	1	1	1	1	0	0	0	1	0	4	0	0	1	1	0	0	0
2	1	2	3	1	1	2	1	2	5	0	0	1	0	1	1	1	1	0	2	1	2	3	1	1	2	1	2	5	0	0	1	0	1	1	1	1	0	0	0	0	0	5	0	2	0	0	1	1	0
2	1	2	3	1	1	2	1	2	6	0	0	1	0	1	0	1	1	0	2	1	2	3	1	1	2	1	2	6	0	0	1	0	1	0	1	1	0	0	0	2	2	11	1	2	0	0	1	1	1
2	1	2	3	1	1	1	1	2	5	0	0	1	0	1	1	1	1	0	2	1	2	3	1	1	1	1	2	5	0	0	1	0	1	1	1	1	0	0	0	0	0	7	1	1	0	0	2	1	1
2	1	2	3	1	1	1	1	2	5	0	0	1	0	1	1	1	1	0	2	1	2	3	1	1	1	1	2	5	0	0	1	0	1	1	1	1	0	0	0	0	0	3	0	0	0	0	1	0	1
2	1	2	3	1	1	1	1	2	5	0	0	1	0	1	1	1	1	0	2	1	2	3	1	1	1	1	2	5	0	0	1	0	1	1	1	1	0	0	0	0	0	1	0	0	0	0	0	0	1
2	1	2	3	1	1	2	1	2	6	0	0	1	0	0	1	1	1	0	2	1	2	3	1	1	2	1	2	6	0	0	1	0	0	1	1	1	0	0	0	0	0	0	0	0	0	0	0	0	0
2	1	2	3	1	1	2	1	2	6	0	0	1	0	1	0	1	1		2	1	2	3	1	1	2	1	2	6	0	0	1	0	1	0	1	1
2	1	2	3	1	1	1	1	2	5	0	0	1	0	1	1	1	1	0	2	1	2	3	1	1	1	1	2	5	0	0	1	0	1	1	1	1	0	0	0	2	2	18	1	3	2	4	0	0	2
2	1	2	3	1	2	2	2	2	8	0	0	1	0	0	0	0	0	1	2	1	2	3	1	2	2	2	2	8	0	0	1	0	0	0	0	0	1	2	2	2	2	24	2	2	2	2	2	2	2
2	1	2	3	1	1	1	1	2	5	0	0	1	0	1	1	1	1		2	1	2	3	1	1	1	1	2	5	0	0	1	0	1	1	1	1
2	1	2	3	1	1	1	1	2	5	0	0	1	0	1	1	1	1	1	2	1	2	3	1	1	1	1	2	5	0	0	1	0	1	1	1	1	1	0	0	2	1	22	2	4	4	4	0	0	4
2	1	2	3	1	1	2	1	2	6	0	0	1	0	0	1	1	1	0	2	1	2	3	1	1	2	1	2	6	0	0	1	0	0	1	1	1	0	0	0	0	1	7	2	1	1	1	0	0	0
2	1	2	3	1	1	1	1	2	5	0	0	1	0	1	1	1	1	0	2	1	2	3	1	1	1	1	2	5	0	0	1	0	1	1	1	1	0	0	0	0	0	0	0	0	0	0	0	0	0
2	1	2	3	1	2	2	2	2	7	0	0	1	0	1	0	0	0	0	2	1	2	3	1	2	2	2	2	7	0	0	1	0	1	0	0	0	0	0	0	2	1	9	0	0	1	0	3	0	2
2	1	2	3	1	1	1	1	2	5	0	0	1	0	1	1	1	1	0	2	1	2	3	1	1	1	1	2	5	0	0	1	0	1	1	1	1	0	0	0	0	2	10	0	3	0	2	0	1	0
2	1	2	3	1	1	1	1	2	5	0	0	1	0	1	1	1	1	0	2	1	2	3	1	1	1	1	2	5	0	0	1	0	1	1	1	1	0	0	0	0	1	8	0	2	1	1	0	2	1
2	1	2	3	1	1	2	1	2	5	0	0	1	0	1	1	1	1	0	2	1	2	3	1	1	2	1	2	5	0	0	1	0	1	1	1	1	0	0	0	2	1	10	0	0	0	2	0	0	2
2	1	2	3	1	2	2	2	2	8	0	0	1	0	0	0	0	0	0	2	1	2	3	1	2	2	2	2	8	0	0	1	0	0	0	0	0	0	0	0	2	1	10	1	0	1	1	0	0	3
2	1	2	3	1	1	2	1	2	5	0	0	1	0	1	1	1	1	0	2	1	2	3	1	1	2	1	2	5	0	0	1	0	1	1	1	1	0	0	0	0	1	16	1	3	2	2	0	1	4
2	1	2	3	1	2	2	2	2	8	0	0	1	0	0	0	0	0	0	2	1	2	3	1	2	2	2	2	8	0	0	1	0	0	0	0	0	0	0	0	0	0	0	0	0	0	0	0	0	0
2	1	2	3	1	1	1	1	2	6	0	0	1	0	1	0	1	1	0	2	1	2	3	1	1	1	1	2	6	0	0	1	0	1	0	1	1	0	0	0	0	0	0	0	0	0	0	0	0	0
2	1	2	3	1	1	1	1	2	5	0	0	1	0	1	1	1	1	0	2	1	2	3	1	1	1	1	2	5	0	0	1	0	1	1	1	1	0	0	0	2	1	13	1	2	1	2	0	0	2
2	1	2	3	1	2	2	2	2	8	0	0	1	0	0	0	0	0	0	2	1	2	3	1	2	2	2	2	8	0	0	1	0	0	0	0	0	0	1	1	1	1	12	1	1	1	1	1	1	1
2	1	2	3	1	2	2	2	2	7	0	0	1	0	1	0	0	0	0	2	1	2	3	1	2	2	2	2	7	0	0	1	0	1	0	0	0	0	1	1	2	2	16	1	2	1	2	1	1	1
2	1	2	3	1	1	2	1	2	6	0	0	1	0	1	0	1	1	0	2	1	2	3	1	1	2	1	2	6	0	0	1	0	1	0	1	1	0	0	0	0	0	0	0	0	0	0	0	0	0
2	1	2	3	1	1	1	1	2	5	0	0	1	0	1	1	1	1	1	2	1	2	3	1	1	1	1	2	5	0	0	1	0	1	1	1	1	1	1	2	3	2	26	3	2	3	1	2	1	3
2	1	2	3	1	1	2	1	2	6	0	0	1	0	1	0	1	1	0	2	1	2	3	1	1	2	1	2	6	0	0	1	0	1	0	1	1	0	0	0	1	0	2	0	0	0	0	0	0	1
2	1	2	3	1	1	2	1	2	5	0	0	1	0	1	1	1	1	0	2	1	2	3	1	1	2	1	2	5	0	0	1	0	1	1	1	1	0	0	0	0	0	0	0	0	0	0	0	0	0
2	1	2	3	1	1	2	1	2	6	0	0	1	0	0	1	1	1	0	2	1	2	3	1	1	2	1	2	6	0	0	1	0	0	1	1	1	0	0	0	0	0	14	0	3	0	3	2	2	3
2	1	2	3	1	1	1	1	2	5	0	0	1	0	1	1	1	1	1	2	1	2	3	1	1	1	1	2	5	0	0	1	0	1	1	1	1	1	1	1	2	3	29	3	4	1	4	2	2	4
2	1	2	3	1	1	1	1	2	5	0	0	1	0	1	1	1	1	0	2	1	2	3	1	1	1	1	2	5	0	0	1	0	1	1	1	1	0	0	0	0	0	3	0	0	0	1	0	0	1
2	1	2	3	1	1	2	1	2	5	0	0	1	0	1	1	1	1	0	2	1	2	3	1	1	2	1	2	5	0	0	1	0	1	1	1	1	0	0	0	0	0	5	1	0	0	1	0	1	0
2	1	2	3	1	2	2	2	2	8	0	0	1	0	0	0	0	0	0	2	1	2	3	1	2	2	2	2	8	0	0	1	0	0	0	0	0	0	0	0	1	1	8	1	1	1	0	1	0	0
2	1	2	3	1	1	1	1	2	5	0	0	1	0	1	1	1	1	0	2	1	2	3	1	1	1	1	2	5	0	0	1	0	1	1	1	1	0	0	0	2	1	14	1	2	0	2	1	1	2
2	1	2	3	1	1	2	1	2	6	0	0	1	0	0	1	1	1	0	2	1	2	3	1	1	2	1	2	6	0	0	1	0	0	1	1	1	0	0	0	0	0	17	1	3	0	3	3	3	3
2	1	2	3	1	1	1	1	2	5	0	0	1	0	1	1	1	1	1	2	1	2	3	1	1	1	1	2	5	0	0	1	0	1	1	1	1	1	4	1	1	2	24	3	1	1	3	2	3	2
2	1	2	3	1	1	2	1	2	5	0	0	1	0	1	1	1	1		2	1	2	3	1	1	2	1	2	5	0	0	1	0	1	1	1	1
2	1	2	3	1	1	1	1	2	5	0	0	1	0	1	1	1	1	0	2	1	2	3	1	1	1	1	2	5	0	0	1	0	1	1	1	1	0	0	0	1	1	14	1	1	1	1	2	1	2
2	1	2	3	1	2	2	2	2	7	0	0	1	0	1	0	0	0	0	2	1	2	3	1	2	2	2	2	7	0	0	1	0	1	0	0	0	0	0	0	0	0	3	0	0	0	0	1	1	0
2	1	2	3	1	1	1	1	2	5	0	0	1	0	1	1	1	1	0	2	1	2	3	1	1	1	1	2	5	0	0	1	0	1	1	1	1	0	0	0	0	0	3	1	0	0	1	0	0	1
2	1	2	3	1	1	1	1	2	5	0	0	1	0	1	1	1	1	0	2	1	2	3	1	1	1	1	2	5	0	0	1	0	1	1	1	1	0	0	0	2	2	9	0	0	0	1	1	0	1
2	1	2	3	1	1	1	1	2	5	0	0	1	0	1	1	1	1	0	2	1	2	3	1	1	1	1	2	5	0	0	1	0	1	1	1	1	0	0	0	0	2	15	0	3	2	2	1	1	2
2	1	2	3	1	1	2	1	2	6	0	0	1	0	1	0	1	1	0	2	1	2	3	1	1	2	1	2	6	0	0	1	0	1	0	1	1	0	0	0	0	0	0	0	0	0	0	0	0	0
2	1	2	3	1	1	1	1	2	5	0	0	1	0	1	1	1	1	0	2	1	2	3	1	1	1	1	2	5	0	0	1	0	1	1	1	1	0	0	0	2	0	8	2	0	0	1	0	1	2
2	1	2	3	1	1	1	1	2	5	0	0	1	0	1	1	1	1		2	1	2	3	1	1	1	1	2	5	0	0	1	0	1	1	1	1
2	1	2	3	1	1	2	1	2	5	0	0	1	0	1	1	1	1	0	2	1	2	3	1	1	2	1	2	5	0	0	1	0	1	1	1	1	0	0	0	0	0	0	0	0	0	0	0	0	0
2	1	2	3	1	1	1	1	2	5	0	0	1	0	1	1	1	1	0	2	1	2	3	1	1	1	1	2	5	0	0	1	0	1	1	1	1	0	0	0	0	0	2	0	0	0	1	0	0	1
2	1	2	3	1	1	2	1	2	6	0	0	1	0	1	0	1	1	0	2	1	2	3	1	1	2	1	2	6	0	0	1	0	1	0	1	1	0	0	0	0	0	0	0	0	0	0	0	0	0
2	1	2	3	1	1	2	1	2	6	0	0	1	0	0	1	1	1	0	2	1	2	3	1	1	2	1	2	6	0	0	1	0	0	1	1	1	0	0	0	2	0	4	0	0	0	2	0	0	0
2	1	2	3	1	1	1	1	2	5	0	0	1	0	1	1	1	1	0	2	1	2	3	1	1	1	1	2	5	0	0	1	0	1	1	1	1	0	0	0	0	0	2	0	0	0	0	0	0	0
2	1	2	3	1	1	1	1	2	5	0	0	1	0	1	1	1	1	0	2	1	2	3	1	1	1	1	2	5	0	0	1	0	1	1	1	1	0	0	0	0	0	9	0	3	0	1	2	2	0
2	1	2	3	1	1	1	1	2	5	0	0	1	0	1	1	1	1		2	1	2	3	1	1	1	1	2	5	0	0	1	0	1	1	1	1
2	1	2	3	1	1	2	1	2	5	0	0	1	0	1	1	1	1		2	1	2	3	1	1	2	1	2	5	0	0	1	0	1	1	1	1
2	1	2	3	1	1	2	1	2	5	0	0	1	0	1	1	1	1		2	1	2	3	1	1	2	1	2	5	0	0	1	0	1	1	1	1
2	1	2	3	1	1	1	1	2	5	0	0	1	0	1	1	1	1		2	1	2	3	1	1	1	1	2	5	0	0	1	0	1	1	1	1
2	1	2	3	1	2	2	2	2	6	0	0	1	0	1	1	0	1	0	2	1	2	3	1	2	2	2	2	6	0	0	1	0	1	1	0	1	0	0	0	0	0	13	1	3	3	0	1	1	1
2	1	2	3	1	1	2	1	2	6	0	0	1	0	1	0	1	1	0	2	1	2	3	1	1	2	1	2	6	0	0	1	0	1	0	1	1	0	0	0	3	3	14	2	0	1	0	0	0	3
2	1	2	3	1	1	2	1	2	6	0	0	1	0	0	1	1	1	0	2	1	2	3	1	1	2	1	2	6	0	0	1	0	0	1	1	1	0	0	0	0	0	11	1	2	0	1	2	2	3
2	1	2	3	1	1	2	1	2	7	0	0	1	0	0	0	1	0		2	1	2	3	1	1	2	1	2	7	0	0	1	0	0	0	1	0
2	1	2	3	1	2	2	2	2	7	0	0	1	0	0	1	0	0	0	2	1	2	3	1	2	2	2	2	7	0	0	1	0	0	1	0	0	0	0	0	0	0	0	0	0	0	0	0	0	0
2	1	2	3	1	1	2	1	2	5	0	0	1	0	1	1	1	1	0	2	1	2	3	1	1	2	1	2	5	0	0	1	0	1	1	1	1	0	0	0	0	0	0	0	0	0	0	0	0	0
2	1	2	3	1	1	1	1	2	5	0	0	1	0	1	1	1	1	0	2	1	2	3	1	1	1	1	2	5	0	0	1	0	1	1	1	1	0	0	0	0	0	6	2	1	1	0	0	1	1
2	1	2	3	1	1	1	1	2	5	0	0	1	0	1	1	1	1	0	2	1	2	3	1	1	1	1	2	5	0	0	1	0	1	1	1	1	0	0	0	1	0	1	0	0	0	0	0	0	0
2	1	2	3	1	1	2	1	2	6	0	0	1	0	1	0	1	1	0	2	1	2	3	1	1	2	1	2	6	0	0	1	0	1	0	1	1	0	0	0	0	0	0	0	0	0	0	0	0	0
2	1	2	3	1	1	1	1	2	5	0	0	1	0	1	1	1	1	0	2	1	2	3	1	1	1	1	2	5	0	0	1	0	1	1	1	1	0	0	0	2	1	3	0	0	0	0	0	0	0
2	1	2	3	1	1	2	1	2	6	0	0	1	0	1	0	1	1	0	2	1	2	3	1	1	2	1	2	6	0	0	1	0	1	0	1	1	0	0	0	0	1	1	0	0	0	0	0	0	0
2	1	2	3	1	1	1	1	2	6	0	0	1	0	0	1	1	1	0	2	1	2	3	1	1	1	1	2	6	0	0	1	0	0	1	1	1	0	0	0	3	0	9	0	0	0	2	0	0	2
2	1	2	3	1	1	2	1	2	6	0	0	1	0	1	0	1	1	0	2	1	2	3	1	1	2	1	2	6	0	0	1	0	1	0	1	1	0	0	0	0	0	0	0	0	0	0	0	0	0
2	1	2	3	1	1	2	1	2	5	0	0	1	0	1	1	1	1	0	2	1	2	3	1	1	2	1	2	5	0	0	1	0	1	1	1	1	0	0	0	3	2	13	1	0	1	1	1	0	3
2	1	2	3	1	1	2	1	2	6	0	0	1	0	1	0	1	1	0	2	1	2	3	1	1	2	1	2	6	0	0	1	0	1	0	1	1	0	0	0	2	1	9	1	2	1	1	0	0	0
2	1	2	3	1	1	1	1	2	6	0	0	1	0	1	0	1	1	1	2	1	2	3	1	1	1	1	2	6	0	0	1	0	1	0	1	1	1	1	1	3	2	21	2	3	1	3	1	1	2
2	1	2	3	1	1	2	1	2	6	0	0	1	0	0	1	1	1	1	2	1	2	3	1	1	2	1	2	6	0	0	1	0	0	1	1	1	1	0	0	0	0	21	2	4	0	3	4	4	3
2	1	2	3	1	1	1	1	2	5	0	0	1	0	1	1	1	1	0	2	1	2	3	1	1	1	1	2	5	0	0	1	0	1	1	1	1	0	1	2	2	1	19	2	2	2	1	2	1	1
2	1	2	3	1	1	2	1	2	6	0	0	1	0	1	0	1	1	0	2	1	2	3	1	1	2	1	2	6	0	0	1	0	1	0	1	1	0	0	0	0	0	0	0	0	0	0	0	0	0
2	1	2	3	1	2	2	2	2	8	0	0	1	0	0	0	0	0	0	2	1	2	3	1	2	2	2	2	8	0	0	1	0	0	0	0	0	0	1	1	1	1	12	1	1	1	1	1	1	1
2	1	2	3	1	1	2	1	2	7	0	0	1	0	0	0	1	0	0	2	1	2	3	1	1	2	1	2	7	0	0	1	0	0	0	1	0	0	0	0	2	1	9	1	0	1	1	0	0	2
2	1	2	3	1	1	1	1	2	5	0	0	1	0	1	1	1	1	0	2	1	2	3	1	1	1	1	2	5	0	0	1	0	1	1	1	1	0	0	0	0	0	0	0	0	0	0	0	0	0
2	1	2	3	1	1	1	1	2	5	0	0	1	0	1	1	1	1	1	2	1	2	3	1	1	1	1	2	5	0	0	1	0	1	1	1	1	1	1	1	3	2	26	4	0	2	4	2	1	4
2	2	1	2	2	1	2	1	2	6	0	1	0	0	0	1	1	1	0	2	2	1	2	2	1	2	1	2	6	0	1	0	0	0	1	1	1	0	0	0	0	0	3	0	0	0	0	1	1	0
2	1	2	3	1	1	2	1	2	7	0	0	1	0	0	0	1	0	0	2	1	2	3	1	1	2	1	2	7	0	0	1	0	0	0	1	0	0	0	2	3	2	13	0	1	0	0	0	0	3
2	1	2	3	1	1	2	1	2	5	0	0	1	0	1	1	1	1		2	1	2	3	1	1	2	1	2	5	0	0	1	0	1	1	1	1		4	3		3		4		2		2	2	4
2	1	2	3	1	2	2	2	2	7	0	0	1	0	1	0	0	0	0	2	1	2	3	1	2	2	2	2	7	0	0	1	0	1	0	0	0	0	1	1	1	1	10	1	1	1	1	0	0	1
2	1	2	3	1	1	2	1	2	6	0	0	1	0	0	1	1	1	1	2	1	2	3	1	1	2	1	2	6	0	0	1	0	0	1	1	1	1	1	1	3	3	29	2	2	2	3	3	2	4
2	1	2	3	1	1	1	1	2	6	0	0	1	0	0	1	1	1		2	1	2	3	1	1	1	1	2	6	0	0	1	0	0	1	1	1
2	1	2	3	1	1	1	1	2	6	0	0	1	0	1	0	1	1	0	2	1	2	3	1	1	1	1	2	6	0	0	1	0	1	0	1	1	0	0	0	0	0	0	0	0	0	0	0	0	0
2	1	2	3	1	1	1	1	2	5	0	0	1	0	1	1	1	1	1	2	1	2	3	1	1	1	1	2	5	0	0	1	0	1	1	1	1	1	0	0	2	3	28	4	2	2	3	3	3	3
2	1	2	3	1	1	2	1	2	6	0	0	1	0	1	0	1	1	0	2	1	2	3	1	1	2	1	2	6	0	0	1	0	1	0	1	1	0	0	0	0	0	16	2	3	0	3	2	2	3
2	1	2	3	1	1	2	1	2	5	0	0	1	0	1	1	1	1	0	2	1	2	3	1	1	2	1	2	5	0	0	1	0	1	1	1	1	0	0	0	1	1	11	1	0	0	2	1	2	1
2	1	2	3	1	1	1	1	2	5	0	0	1	0	1	1	1	1		2	1	2	3	1	1	1	1	2	5	0	0	1	0	1	1	1	1
2	2	1	2	2	1	1	1	2	5	0	1	0	0	1	1	1	1	0	2	2	1	2	2	1	1	1	2	5	0	1	0	0	1	1	1	1	0	0	0	0	1	2	0	0	0	0	0	0	1
2	1	2	3	1	1	2	1	2	5	0	0	1	0	1	1	1	1	0	2	1	2	3	1	1	2	1	2	5	0	0	1	0	1	1	1	1	0	0	0	0	0	7	1	3	0	2	0	0	1
2	1	2	3	1	1	2	1	2	5	0	0	1	0	1	1	1	1		2	1	2	3	1	1	2	1	2	5	0	0	1	0	1	1	1	1
2	1	2	3	1	1	1	1	2	6	0	0	1	0	1	0	1	1	0	2	1	2	3	1	1	1	1	2	6	0	0	1	0	1	0	1	1	0	0	0	1	1	14	1	2	1	4	1	0	3
2	1	2	3	1	1	2	1	2	6	0	0	1	0	1	0	1	1	1	2	1	2	3	1	1	2	1	2	6	0	0	1	0	1	0	1	1	1	0	0	1	2	23	2	2	2	3	3	3	3
2	1	2	3	1	1	1	1	2	5	0	0	1	0	1	1	1	1	0	2	1	2	3	1	1	1	1	2	5	0	0	1	0	1	1	1	1	0	0	0	0	0	0	0	0	0	0	0	0	0
2	1	2	3	1	2	2	2	2	7	0	0	1	0	1	0	0	0	0	2	1	2	3	1	2	2	2	2	7	0	0	1	0	1	0	0	0	0	0	0	1	1	8	1	1	1	1	0	0	1
2	1	2	3	1	1	1	1	2	5	0	0	1	0	1	1	1	1	0	2	1	2	3	1	1	1	1	2	5	0	0	1	0	1	1	1	1	0	2	0	1	1	13	1	0	1	1	2	2	1
2	1	2	3	1	1	1	1	2	5	0	0	1	0	1	1	1	1		2	1	2	3	1	1	1	1	2	5	0	0	1	0	1	1	1	1
2	1	2	3	1	1	1	1	2	5	0	0	1	0	1	1	1	1	0	2	1	2	3	1	1	1	1	2	5	0	0	1	0	1	1	1	1	0	0	0	0	0	0	0	0	0	0	0	0	0
2	1	2	3	1	2	2	2	2	8	0	0	1	0	0	0	0	0		2	1	2	3	1	2	2	2	2	8	0	0	1	0	0	0	0	0
2	1	2	3	1	1	2	1	2	6	0	0	1	0	0	1	1	1	0	2	1	2	3	1	1	2	1	2	6	0	0	1	0	0	1	1	1	0	0	0	1	0	3	0	0	0	0	0	0	2
2	1	2	3	1	1	2	1	2	6	0	0	1	0	0	1	1	1	0	2	1	2	3	1	1	2	1	2	6	0	0	1	0	0	1	1	1	0	0	0	0	0	3	1	0	0	1	0	0	1
2	1	2	3	1	1	1	1	2	5	0	0	1	0	1	1	1	1	0	2	1	2	3	1	1	1	1	2	5	0	0	1	0	1	1	1	1	0	0	3	3	0	11	0	0	1	0	2	1	1
2	1	2	3	1	1	1	1	2	5	0	0	1	0	1	1	1	1	0	2	1	2	3	1	1	1	1	2	5	0	0	1	0	1	1	1	1	0	0	0	0	0	2	0	0	0	1	0	0	0
2	1	2	3	1	1	2	1	2	5	0	0	1	0	1	1	1	1	0	2	1	2	3	1	1	2	1	2	5	0	0	1	0	1	1	1	1	0	0	0	1	1	7	2	0	0	1	0	0	2
2	1	2	3	1	1	1	1	2	5	0	0	1	0	1	1	1	1		2	1	2	3	1	1	1	1	2	5	0	0	1	0	1	1	1	1
2	1	2	3	1	1	2	1	2	6	0	0	1	0	1	0	1	1	0	2	1	2	3	1	1	2	1	2	6	0	0	1	0	1	0	1	1	0	0	0	3	2	9	0	0	1	0	0	0	2
2	1	2	3	1	1	2	1	2	6	0	0	1	0	1	0	1	1	0	2	1	2	3	1	1	2	1	2	6	0	0	1	0	1	0	1	1	0	1	1	1	1	12	1	1	1	1	1	1	1
2	1	2	3	1	1	2	1	2	5	0	0	1	0	1	1	1	1	0	2	1	2	3	1	1	2	1	2	5	0	0	1	0	1	1	1	1	0	0	0	0	1	7	1	1	1	2	0	0	0
2	1	2	3	1	1	2	1	2	6	0	0	1	0	1	0	1	1		2	1	2	3	1	1	2	1	2	6	0	0	1	0	1	0	1	1
2	1	2	3	1	1	1	1	2	5	0	0	1	0	1	1	1	1	0	2	1	2	3	1	1	1	1	2	5	0	0	1	0	1	1	1	1	0	1	1	1	1	13	0	1	1	2	1	0	2
2	1	2	3	1	1	1	1	2	7	0	0	1	0	0	0	1	0	0	2	1	2	3	1	1	1	1	2	7	0	0	1	0	0	0	1	0	0	0	0	2	2	13	1	2	1	2	0	0	1
2	1	2	3	1	1	2	1	2	6	0	0	1	0	1	0	1	1	0	2	1	2	3	1	1	2	1	2	6	0	0	1	0	1	0	1	1	0	0	0	0	0	1	0	0	0	0	0	0	0
2	1	2	3	1	1	1	1	2	5	0	0	1	0	1	1	1	1		2	1	2	3	1	1	1	1	2	5	0	0	1	0	1	1	1	1
2	1	2	3	1	1	2	1	2	5	0	0	1	0	1	1	1	1		2	1	2	3	1	1	2	1	2	5	0	0	1	0	1	1	1	1
2	1	2	3	1	1	1	1	2	5	0	0	1	0	1	1	1	1		2	1	2	3	1	1	1	1	2	5	0	0	1	0	1	1	1	1
2	1	2	3	1	1	1	1	2	5	0	0	1	0	1	1	1	1	0	2	1	2	3	1	1	1	1	2	5	0	0	1	0	1	1	1	1	0	0	0	2	0	7	0	0	0	1	1	0	1
2	1	2	3	1	1	2	1	2	5	0	0	1	0	1	1	1	1	0	2	1	2	3	1	1	2	1	2	5	0	0	1	0	1	1	1	1	0	0	0	1	0	2	0	0	0	0	0	0	1
2	1	2	3	1	2	2	2	2	7	0	0	1	0	1	0	0	0		2	1	2	3	1	2	2	2	2	7	0	0	1	0	1	0	0	0
2	1	2	3	1	1	1	1	2	5	0	0	1	0	1	1	1	1	1	2	1	2	3	1	1	1	1	2	5	0	0	1	0	1	1	1	1	1	0	1	2	4	26	2	2	2	3	2	2	4
2	1	2	3	1	1	2	1	2	6	0	0	1	0	0	1	1	1	0	2	1	2	3	1	1	2	1	2	6	0	0	1	0	0	1	1	1	0	1	1	1	1	15	2	2	1	1	1	1	2
2	1	2	3	1	1	1	1	2	5	0	0	1	0	1	1	1	1	0	2	1	2	3	1	1	1	1	2	5	0	0	1	0	1	1	1	1	0	0	0	0	1	4	0	0	0	0	1	1	0
2	1	2	3	1	1	2	1	2	6	0	0	1	0	1	0	1	1	0	2	1	2	3	1	1	2	1	2	6	0	0	1	0	1	0	1	1	0	0	0	0	0	1	0	0	0	0	0	0	1
2	1	2	3	1	2	2	2	2	8	0	0	1	0	0	0	0	0	0	2	1	2	3	1	2	2	2	2	8	0	0	1	0	0	0	0	0	0	0	0	1	0	2	0	0	0	0	0	0	0
2	1	2	3	1	1	1	1	2	5	0	0	1	0	1	1	1	1	0	2	1	2	3	1	1	1	1	2	5	0	0	1	0	1	1	1	1	0	0	0	0	0	0	0	0	0	0	0	0	0
2	1	2	3	1	1	2	1	2	5	0	0	1	0	1	1	1	1		2	1	2	3	1	1	2	1	2	5	0	0	1	0	1	1	1	1		0	0	1	1		0	0	0	0	2		2
2	1	2	3	1	1	1	1	2	6	0	0	1	0	0	1	1	1	0	2	1	2	3	1	1	1	1	2	6	0	0	1	0	0	1	1	1	0	0	0	3	2	18	2	2	1	3	1	0	2
2	1	2	3	1	1	1	1	2	6	0	0	1	0	0	1	1	1	0	2	1	2	3	1	1	1	1	2	6	0	0	1	0	0	1	1	1	0	0	0	0	0	0	0	0	0	0	0	0	0
2	1	2	3	1	2	2	2	2	8	0	0	1	0	0	0	0	0	0	2	1	2	3	1	2	2	2	2	8	0	0	1	0	0	0	0	0	0	0	0	2	0	9	1	0	1	1	0	0	2
2	1	2	3	1	1	2	1	2	6	0	0	1	0	1	0	1	1	0	2	1	2	3	1	1	2	1	2	6	0	0	1	0	1	0	1	1	0	0	0	0	0	0	0	0	0	0	0	0	0
2	1	2	3	1	1	1	1	2	6	0	0	1	0	1	0	1	1		2	1	2	3	1	1	1	1	2	6	0	0	1	0	1	0	1	1
2	1	2	3	1	1	1	1	2	5	0	0	1	0	1	1	1	1	0	2	1	2	3	1	1	1	1	2	5	0	0	1	0	1	1	1	1	0	0	0	0	0	0	0	0	0	0	0	0	0
2	1	2	3	1	1	2	1	2	5	0	0	1	0	1	1	1	1	0	2	1	2	3	1	1	2	1	2	5	0	0	1	0	1	1	1	1	0	0	0	0	0	13	2	3	2	1	1	1	2
2	1	2	3	1	1	2	1	2	5	0	0	1	0	1	1	1	1	0	2	1	2	3	1	1	2	1	2	5	0	0	1	0	1	1	1	1	0	0	0	0	0	3	0	0	0	0	1	1	0
2	1	2	3	1	1	1	1	2	5	0	0	1	0	1	1	1	1	0	2	1	2	3	1	1	1	1	2	5	0	0	1	0	1	1	1	1	0	0	0	0	0	2	0	0	0	2	0	0	0
2	1	2	3	1	1	2	1	2	6	0	0	1	0	1	0	1	1	0	2	1	2	3	1	1	2	1	2	6	0	0	1	0	1	0	1	1	0	0	0	0	0	4	0	0	0	2	0	0	1
2	1	2	3	1	1	1	1	2	5	0	0	1	0	1	1	1	1	0	2	1	2	3	1	1	1	1	2	5	0	0	1	0	1	1	1	1	0	0	0	1	0	10	0	0	1	1	1	2	2
2	1	2	3	1	1	2	1	2	6	0	0	1	0	1	0	1	1	0	2	1	2	3	1	1	2	1	2	6	0	0	1	0	1	0	1	1	0	0	0	2	1	14	2	1	1	1	1	2	2
2	1	2	3	1	1	1	1	2	5	0	0	1	0	1	1	1	1	0	2	1	2	3	1	1	1	1	2	5	0	0	1	0	1	1	1	1	0	1	0	2	2	18	2	1	1	3	1	0	3
2	1	2	3	1	1	1	1	2	5	0	0	1	0	1	1	1	1	0	2	1	2	3	1	1	1	1	2	5	0	0	1	0	1	1	1	1	0	0	0	3	1	18	2	3	0	4	0	0	3
2	1	2	3	1	1	2	1	2	6	0	0	1	0	0	1	1	1	1	2	1	2	3	1	1	2	1	2	6	0	0	1	0	0	1	1	1	1	0	0	0	2	23	1	4	2	1	4	4	3
2	1	2	3	1	1	2	1	2	6	0	0	1	0	0	1	1	1	0	2	1	2	3	1	1	2	1	2	6	0	0	1	0	0	1	1	1	0	0	0	0	0	1	0	0	0	0	0	1	0
2	1	2	3	1	1	2	1	2	5	0	0	1	0	1	1	1	1	0	2	1	2	3	1	1	2	1	2	5	0	0	1	0	1	1	1	1	0	0	1	4	1	12	0	2	1	0	0	0	3
2	1	2	3	1	1	2	1	2	5	0	0	1	0	1	1	1	1	1	2	1	2	3	1	1	2	1	2	5	0	0	1	0	1	1	1	1	1	1	1	2	3	20	2	2	1	3	0	0	3
2	1	2	3	1	1	1	1	2	5	0	0	1	0	1	1	1	1	0	2	1	2	3	1	1	1	1	2	5	0	0	1	0	1	1	1	1	0	0	0	0	1	3	0	0	0	0	0	0	2
2	1	2	3	1	1	2	1	2	5	0	0	1	0	1	1	1	1	0	2	1	2	3	1	1	2	1	2	5	0	0	1	0	1	1	1	1	0	0	0	0	1	4	0	0	0	1	1	0	1
2	1	2	3	1	1	2	1	2	5	0	0	1	0	1	1	1	1	0	2	1	2	3	1	1	2	1	2	5	0	0	1	0	1	1	1	1	0	0	0	2	0	10	1	2	1	1	0	0	2
2	1	2	3	1	1	1	1	2	5	0	0	1	0	1	1	1	1	0	2	1	2	3	1	1	1	1	2	5	0	0	1	0	1	1	1	1	0	0	0	0	1	8	2	1	0	1	0	0	2
2	1	2	3	1	1	2	1	2	6	0	0	1	0	1	0	1	1	0	2	1	2	3	1	1	2	1	2	6	0	0	1	0	1	0	1	1	0	0	0	3	2	13	1	0	1	1	0	3	2
2	1	2	3	1	1	1	1	2	6	0	0	1	0	1	0	1	1	0	2	1	2	3	1	1	1	1	2	6	0	0	1	0	1	0	1	1	0	0	0	0	0	0	0	0	0	0	0	0	0
2	1	2	3	1	2	2	2	2	7	0	0	1	0	1	0	0	0	0	2	1	2	3	1	2	2	2	2	7	0	0	1	0	1	0	0	0	0	0	0	1	1	14	2	1	1	2	1	2	2
2	1	2	3	1	1	2	1	2	5	0	0	1	0	1	1	1	1	1	2	1	2	3	1	1	2	1	2	5	0	0	1	0	1	1	1	1	1	0	0	2	2	22	2	3	2	4	0	3	4
2	1	2	3	1	1	2	1	2	6	0	0	1	0	1	0	1	1	0	2	1	2	3	1	1	2	1	2	6	0	0	1	0	1	0	1	1	0	0	0	1	1	6	1	0	0	1	0	0	1
2	1	2	3	1	1	1	1	2	5	0	0	1	0	1	1	1	1	1	2	1	2	3	1	1	1	1	2	5	0	0	1	0	1	1	1	1	1	2	2	2	2	21	2	1	2	2	1	0	2
2	1	2	3	1	1	1	1	2	5	0	0	1	0	1	1	1	1	0	2	1	2	3	1	1	1	1	2	5	0	0	1	0	1	1	1	1	0	0	0	1	1	5	0	0	0	1	0	0	2
2	1	2	3	1	1	1	1	2	5	0	0	1	0	1	1	1	1	1	2	1	2	3	1	1	1	1	2	5	0	0	1	0	1	1	1	1	1	1	2	3	3	32	3	3	2	4	3	1	4
2	1	2	3	1	1	2	1	2	5	0	0	1	0	1	1	1	1	1	2	1	2	3	1	1	2	1	2	5	0	0	1	0	1	1	1	1	1	0	0	2	2	26	2	4	2	3	2	3	2
2	1	2	3	1	1	2	1	2	6	0	0	1	0	1	0	1	1	0	2	1	2	3	1	1	2	1	2	6	0	0	1	0	1	0	1	1	0	0	0	0	0	1	0	0	0	1	0	0	0
2	1	2	3	1	1	1	1	2	5	0	0	1	0	1	1	1	1	0	2	1	2	3	1	1	1	1	2	5	0	0	1	0	1	1	1	1	0	0	0	0	0	0	0	0	0	0	0	0	0
2	1	2	3	1	2	2	2	2	6	0	0	1	0	1	1	0	1	0	2	1	2	3	1	2	2	2	2	6	0	0	1	0	1	1	0	1	0	0	0	0	1	2	0	0	0	0	0	0	0
2	1	2	3	1	1	1	1	2	5	0	0	1	0	1	1	1	1	0	2	1	2	3	1	1	1	1	2	5	0	0	1	0	1	1	1	1	0	0	0	0	0	0	0	0	0	0	0	0	0
2	1	2	3	1	1	2	1	2	6	0	0	1	0	1	0	1	1	0	2	1	2	3	1	1	2	1	2	6	0	0	1	0	1	0	1	1	0	0	0	0	0	10	1	2	0	2	0	2	2
2	1	2	3	1	1	1	1	2	5	0	0	1	0	1	1	1	1	0	2	1	2	3	1	1	1	1	2	5	0	0	1	0	1	1	1	1	0	0	0	0	0	1	0	0	0	0	0	0	0
2	1	2	3	1	1	2	1	2	6	0	0	1	0	0	1	1	1	1	2	1	2	3	1	1	2	1	2	6	0	0	1	0	0	1	1	1	1	0	0	0	0	21	1	4	1	3	4	4	3
2	1	2	3	1	2	2	2	2	7	0	0	1	0	1	0	0	0	0	2	1	2	3	1	2	2	2	2	7	0	0	1	0	1	0	0	0	0	1	1	1	1	12	1	1	1	1	1	1	1
2	1	2	3	1	1	1	1	2	5	0	0	1	0	1	1	1	1	0	2	1	2	3	1	1	1	1	2	5	0	0	1	0	1	1	1	1	0	0	0	0	0	2	0	0	0	2	0	0	0
2	1	2	3	1	1	2	1	2	6	0	0	1	0	1	0	1	1	0	2	1	2	3	1	1	2	1	2	6	0	0	1	0	1	0	1	1	0	0	0	2	0	2	0	0	0	0	0	0	0
2	1	2	3	1	1	1	1	2	5	0	0	1	0	1	1	1	1	0	2	1	2	3	1	1	1	1	2	5	0	0	1	0	1	1	1	1	0	0	0	2	1	11	1	2	0	2	0	0	2
2	1	2	3	1	1	1	1	2	5	0	0	1	0	1	1	1	1	0	2	1	2	3	1	1	1	1	2	5	0	0	1	0	1	1	1	1	0	0	0	0	0	3	0	0	0	1	0	0	0
2	1	2	3	1	1	2	1	2	6	0	0	1	0	1	0	1	1	0	2	1	2	3	1	1	2	1	2	6	0	0	1	0	1	0	1	1	0	0	0	1	0	1	0	0	0	0	0	0	0
2	1	2	3	1	1	1	1	2	5	0	0	1	0	1	1	1	1	0	2	1	2	3	1	1	1	1	2	5	0	0	1	0	1	1	1	1	0	0	0	0	0	0	0	0	0	0	0	0	0
2	1	2	3	1	1	1	1	2	5	0	0	1	0	1	1	1	1	0	2	1	2	3	1	1	1	1	2	5	0	0	1	0	1	1	1	1	0	0	0	0	0	0	0	0	0	0	0	0	0
2	1	2	3	1	1	2	1	2	5	0	0	1	0	1	1	1	1		2	1	2	3	1	1	2	1	2	5	0	0	1	0	1	1	1	1
2	1	2	3	1	1	1	1	2	5	0	0	1	0	1	1	1	1		2	1	2	3	1	1	1	1	2	5	0	0	1	0	1	1	1	1
2	1	2	3	1	1	2	1	2	5	0	0	1	0	1	1	1	1	0	2	1	2	3	1	1	2	1	2	5	0	0	1	0	1	1	1	1	0	0	0	0	0	1	0	0	0	0	0	0	1
2	1	2	3	1	1	1	1	2	6	0	0	1	0	0	1	1	1	0	2	1	2	3	1	1	1	1	2	6	0	0	1	0	0	1	1	1	0	0	0	0	0	5	1	2	0	2	0	0	0
2	1	2	3	1	1	2	1	2	5	0	0	1	0	1	1	1	1	0	2	1	2	3	1	1	2	1	2	5	0	0	1	0	1	1	1	1	0	0	0	0	0	1	1	0	0	0	0	0	0
2	1	2	3	1	2	2	2	2	7	0	0	1	0	1	0	0	0	0	2	1	2	3	1	2	2	2	2	7	0	0	1	0	1	0	0	0	0	1	1	1	1	12	1	1	1	1	1	1	1
2	1	2	3	1	1	1	1	2	5	0	0	1	0	1	1	1	1	1	2	1	2	3	1	1	1	1	2	5	0	0	1	0	1	1	1	1	1	1	0	2	2	22	2	2	2	3	2	1	3
2	1	2	3	1	1	1	1	2	5	0	0	1	0	1	1	1	1	0	2	1	2	3	1	1	1	1	2	5	0	0	1	0	1	1	1	1	0	0	0	0	1	5	0	0	1	1	1	0	0
2	1	2	3	1	1	1	1	2	5	0	0	1	0	1	1	1	1	0	2	1	2	3	1	1	1	1	2	5	0	0	1	0	1	1	1	1	0	0	0	0	0	0	0	0	0	0	0	0	0
2	1	2	3	1	1	1	1	2	5	0	0	1	0	1	1	1	1	0	2	1	2	3	1	1	1	1	2	5	0	0	1	0	1	1	1	1	0	0	0	2	1	6	0	0	0	0	0	0	2
2	1	2	3	1	1	2	1	2	6	0	0	1	0	1	0	1	1	0	2	1	2	3	1	1	2	1	2	6	0	0	1	0	1	0	1	1	0	0	0	0	0	1	0	0	0	0	0	0	0
2	1	2	3	1	1	1	1	2	5	0	0	1	0	1	1	1	1		2	1	2	3	1	1	1	1	2	5	0	0	1	0	1	1	1	1
2	2	1	2	2	1	2	1	2	6	0	1	0	0	1	0	1	1	0	2	2	1	2	2	1	2	1	2	6	0	1	0	0	1	0	1	1	0	0	0	0	1	3	0	0	0	0	0	0	0
2	1	2	3	1	1	2	1	2	5	0	0	1	0	1	1	1	1	0	2	1	2	3	1	1	2	1	2	5	0	0	1	0	1	1	1	1	0	0	0	0	0	8	1	0	1	2	0	0	2
2	1	2	3	1	2	2	2	2	7	0	0	1	0	1	0	0	0	0	2	1	2	3	1	2	2	2	2	7	0	0	1	0	1	0	0	0	0	0	0	0	0	0	0	0	0	0	0	0	0
2	1	2	3	1	1	1	1	2	5	0	0	1	0	1	1	1	1	0	2	1	2	3	1	1	1	1	2	5	0	0	1	0	1	1	1	1	0	0	0	0	0	2	0	0	0	2	0	0	0
2	1	2	3	1	1	1	1	2	5	0	0	1	0	1	1	1	1	0	2	1	2	3	1	1	1	1	2	5	0	0	1	0	1	1	1	1	0	0	0	0	0	1	0	0	0	0	0	0	0
2	1	2	3	1	1	1	1	2	5	0	0	1	0	1	1	1	1	0	2	1	2	3	1	1	1	1	2	5	0	0	1	0	1	1	1	1	0	0	0	0	1	6	0	1	0	0	1	3	0
2	1	2	3	1	1	2	1	2	6	0	0	1	0	0	1	1	1	0	2	1	2	3	1	1	2	1	2	6	0	0	1	0	0	1	1	1	0	0	0	0	0	16	1	3	0	3	2	2	3
2	1	2	3	1	1	1	1	2	5	0	0	1	0	1	1	1	1	0	2	1	2	3	1	1	1	1	2	5	0	0	1	0	1	1	1	1	0	0	0	0	0	0	0	0	0	0	0	0	0
2	1	2	3	1	1	1	1	2	5	0	0	1	0	1	1	1	1	0	2	1	2	3	1	1	1	1	2	5	0	0	1	0	1	1	1	1	0	0	0	1	0	2	0	0	0	1	0	0	0
2	1	2	3	1	1	1	1	2	5	0	0	1	0	1	1	1	1	0	2	1	2	3	1	1	1	1	2	5	0	0	1	0	1	1	1	1	0	0	0	0	0	6	0	1	1	1	1	1	0
2	1	2	3	1	1	1	1	2	5	0	0	1	0	1	1	1	1	0	2	1	2	3	1	1	1	1	2	5	0	0	1	0	1	1	1	1	0	0	0	0	0	10	0	0	0	0	3	3	2
2	1	2	3	1	1	1	1	2	5	0	0	1	0	1	1	1	1	0	2	1	2	3	1	1	1	1	2	5	0	0	1	0	1	1	1	1	0	0	0	0	0	4	0	0	0	1	0	1	1
2	1	2	3	1	1	2	1	2	6	0	0	1	0	1	0	1	1	1	2	1	2	3	1	1	2	1	2	6	0	0	1	0	1	0	1	1	1	0	0	2	3	21	3	4	1	4	0	0	2
2	1	2	3	1	1	1	1	2	5	0	0	1	0	1	1	1	1	0	2	1	2	3	1	1	1	1	2	5	0	0	1	0	1	1	1	1	0	0	0	0	0	5	0	0	0	2	1	0	1
2	2	1	2	2	2	2	2	2	6	0	1	0	0	1	1	0	1	0	2	2	1	2	2	2	2	2	2	6	0	1	0	0	1	1	0	1	0	0	0	0	0	0	0	0	0	0	0	0	0
2	1	2	3	1	1	1	1	2	5	0	0	1	0	1	1	1	1	0	2	1	2	3	1	1	1	1	2	5	0	0	1	0	1	1	1	1	0	0	0	0	0	0	0	0	0	0	0	0	0
2	1	2	3	1	2	2	2	2	7	0	0	1	0	1	0	0	0	0	2	1	2	3	1	2	2	2	2	7	0	0	1	0	1	0	0	0	0	0	0	0	0	0	0	0	0	0	0	0	0
2	1	2	3	1	1	2	1	2	5	0	0	1	0	1	1	1	1	0	2	1	2	3	1	1	2	1	2	5	0	0	1	0	1	1	1	1	0	0	0	0	1	3	1	0	0	0	0	0	0
2	1	2	3	1	1	1	1	2	5	0	0	1	0	1	1	1	1	0	2	1	2	3	1	1	1	1	2	5	0	0	1	0	1	1	1	1	0	0	0	0	2	14	2	0	2	2	0	0	3
2	1	2	3	1	1	1	1	2	5	0	0	1	0	1	1	1	1	1	2	1	2	3	1	1	1	1	2	5	0	0	1	0	1	1	1	1	1	1	0	4	3	29	3	3	1	4	1	2	4
2	1	2	3	1	1	2	1	2	6	0	0	1	0	1	0	1	1	0	2	1	2	3	1	1	2	1	2	6	0	0	1	0	1	0	1	1	0	0	0	3	2	13	1	0	1	1	0	3	2
2	1	2	3	1	1	2	1	2	5	0	0	1	0	1	1	1	1	0	2	1	2	3	1	1	2	1	2	5	0	0	1	0	1	1	1	1	0	0	0	1	1	4	0	0	0	1	0	0	0
2	1	2	3	1	1	2	1	2	5	0	0	1	0	1	1	1	1	0	2	1	2	3	1	1	2	1	2	5	0	0	1	0	1	1	1	1	0	0	0	2	3	16	1	4	1	4	0	0	1
2	1	2	3	1	2	2	2	2	8	0	0	1	0	0	0	0	0		2	1	2	3	1	2	2	2	2	8	0	0	1	0	0	0	0	0
2	1	2	3	1	1	2	1	2	6	0	0	1	0	1	0	1	1		2	1	2	3	1	1	2	1	2	6	0	0	1	0	1	0	1	1
2	1	2	3	1	1	1	1	2	5	0	0	1	0	1	1	1	1		2	1	2	3	1	1	1	1	2	5	0	0	1	0	1	1	1	1
2	1	2	3	1	1	1	1	2	5	0	0	1	0	1	1	1	1	0	2	1	2	3	1	1	1	1	2	5	0	0	1	0	1	1	1	1	0	0	0	0	1	9	0	0	1	0	2	3	2
2	1	2	3	1	2	2	2	2	6	0	0	1	0	1	1	0	1	0	2	1	2	3	1	2	2	2	2	6	0	0	1	0	1	1	0	1	0	0	0	0	0	4	0	1	0	1	0	0	1
2	1	2	3	1	1	2	1	2	6	0	0	1	0	0	1	1	1	0	2	1	2	3	1	1	2	1	2	6	0	0	1	0	0	1	1	1	0	1	0	0	1	6	0	1	1	2	0	0	0
2	1	2	3	1	1	2	1	2	6	0	0	1	0	0	1	1	1	0	2	1	2	3	1	1	2	1	2	6	0	0	1	0	0	1	1	1	0	0	0	0	1	3	0	0	0	1	0	0	1
2	1	2	3	1	1	2	1	2	5	0	0	1	0	1	1	1	1	1	2	1	2	3	1	1	2	1	2	5	0	0	1	0	1	1	1	1	1	2	1	3	3	26	3	3	1	3	1	1	2
2	1	2	3	1	1	2	1	2	7	0	0	1	0	0	0	1	0	0	2	1	2	3	1	1	2	1	2	7	0	0	1	0	0	0	1	0	0	0	0	0	1	9	0	2	0	3	0	1	2
2	1	2	3	1	1	2	1	2	6	0	0	1	0	1	0	1	1		2	1	2	3	1	1	2	1	2	6	0	0	1	0	1	0	1	1
2	1	2	3	1	2	2	2	2	7	0	0	1	0	1	0	0	0	0	2	1	2	3	1	2	2	2	2	7	0	0	1	0	1	0	0	0	0	0	0	0	1	2	0	0	0	1	0	0	0
2	1	2	3	1	1	2	1	2	6	0	0	1	0	0	1	1	1	0	2	1	2	3	1	1	2	1	2	6	0	0	1	0	0	1	1	1	0	0	0	0	0	0	0	0	0	0	0	0	0
2	1	2	3	1	1	1	1	2	5	0	0	1	0	1	1	1	1	0	2	1	2	3	1	1	1	1	2	5	0	0	1	0	1	1	1	1	0	0	0	0	0	0	0	0	0	0	0	0	0
2	1	2	3	1	1	2	1	2	5	0	0	1	0	1	1	1	1		2	1	2	3	1	1	2	1	2	5	0	0	1	0	1	1	1	1		0	0	0	0		0		0	0	0	0	0
2	1	2	3	1	1	2	1	2	5	0	0	1	0	1	1	1	1	0	2	1	2	3	1	1	2	1	2	5	0	0	1	0	1	1	1	1	0	0	0	0	0	5	1	1	0	1	0	0	1
2	1	2	3	1	1	2	1	2	6	0	0	1	0	0	1	1	1	0	2	1	2	3	1	1	2	1	2	6	0	0	1	0	0	1	1	1	0	0	0	0	0	0	0	0	0	0	0	0	0
2	1	2	3	1	2	2	2	2	7	0	0	1	0	1	0	0	0	0	2	1	2	3	1	2	2	2	2	7	0	0	1	0	1	0	0	0	0	0	0	2	2	18	2	2	1	2	2	2	2
2	1	2	3	1	1	1	1	2	5	0	0	1	0	1	1	1	1	0	2	1	2	3	1	1	1	1	2	5	0	0	1	0	1	1	1	1	0	1	1	1	1	12	1	1	1	1	0	0	2
2	1	2	3	1	1	2	1	2	5	0	0	1	0	1	1	1	1	0	2	1	2	3	1	1	2	1	2	5	0	0	1	0	1	1	1	1	0	0	0	0	0	0	0	0	0	0	0	0	0
2	1	2	3	1	1	1	1	2	5	0	0	1	0	1	1	1	1	1	2	1	2	3	1	1	1	1	2	5	0	0	1	0	1	1	1	1	1	2	2	4	3	29	4	4	1	4	0	0	3
2	1	2	3	1	1	2	1	2	6	0	0	1	0	0	1	1	1	0	2	1	2	3	1	1	2	1	2	6	0	0	1	0	0	1	1	1	0	0	0	0	1	5	0	2	1	1	0	0	0
2	1	2	3	1	1	2	1	2	7	0	0	1	0	0	0	1	0	0	2	1	2	3	1	1	2	1	2	7	0	0	1	0	0	0	1	0	0	0	0	2	1	8	1	1	0	2	0	0	1
2	1	2	3	1	1	1	1	2	5	0	0	1	0	1	1	1	1	0	2	1	2	3	1	1	1	1	2	5	0	0	1	0	1	1	1	1	0	0	0	3	2	19	2	3	0	4	0	0	4
2	1	2	3	1	1	1	1	2	5	0	0	1	0	1	1	1	1	0	2	1	2	3	1	1	1	1	2	5	0	0	1	0	1	1	1	1	0	0	0	1	0	3	1	0	0	0	0	0	0
2	1	2	3	1	1	1	1	2	6	0	0	1	0	1	0	1	1		2	1	2	3	1	1	1	1	2	6	0	0	1	0	1	0	1	1
2	1	2	3	1	1	1	1	2	5	0	0	1	0	1	1	1	1		2	1	2	3	1	1	1	1	2	5	0	0	1	0	1	1	1	1
2	1	2	3	1	1	1	1	2	5	0	0	1	0	1	1	1	1	0	2	1	2	3	1	1	1	1	2	5	0	0	1	0	1	1	1	1	0	0	0	2	2	10	1	0	0	1	0	0	3
2	1	2	3	1	1	1	1	2	5	0	0	1	0	1	1	1	1	0	2	1	2	3	1	1	1	1	2	5	0	0	1	0	1	1	1	1	0	0	0	0	0	1	0	0	0	0	0	0	0
2	1	2	3	1	1	2	1	2	6	0	0	1	0	1	0	1	1	0	2	1	2	3	1	1	2	1	2	6	0	0	1	0	1	0	1	1	0	0	0	0	0	1	0	0	0	0	0	0	1
2	1	2	3	1	1	2	1	2	5	0	0	1	0	1	1	1	1		2	1	2	3	1	1	2	1	2	5	0	0	1	0	1	1	1	1
2	1	2	3	1	2	2	2	2	6	0	0	1	0	1	1	0	1	0	2	1	2	3	1	2	2	2	2	6	0	0	1	0	1	1	0	1	0	0	0	0	1	2	1	0	0	0	0	0	0
2	1	2	3	1	1	2	1	2	5	0	0	1	0	1	1	1	1	0	2	1	2	3	1	1	2	1	2	5	0	0	1	0	1	1	1	1	0	0	0	0	0	0	0	0	0	0	0	0	0
2	1	2	3	1	1	1	1	2	5	0	0	1	0	1	1	1	1	0	2	1	2	3	1	1	1	1	2	5	0	0	1	0	1	1	1	1	0	0	0	0	0	0	0	0	0	0	0	0	0
2	2	1	2	2	1	2	1	2	6	0	1	0	0	1	0	1	1	0	2	2	1	2	2	1	2	1	2	6	0	1	0	0	1	0	1	1	0	0	0	1	0	10	0	2	2	2	1	1	0
2	2	1	2	2	1	1	1	2	6	0	1	0	0	1	0	1	1	0	2	2	1	2	2	1	1	1	2	6	0	1	0	0	1	0	1	1	0	0	0	0	0	3	0	0	0	1	0	0	1
2	1	2	3	1	1	1	1	2	5	0	0	1	0	1	1	1	1	0	2	1	2	3	1	1	1	1	2	5	0	0	1	0	1	1	1	1	0	0	0	0	0	0	0	0	0	0	0	0	0
2	1	2	3	1	1	2	1	2	5	0	0	1	0	1	1	1	1	0	2	1	2	3	1	1	2	1	2	5	0	0	1	0	1	1	1	1	0	0	0	1	0	6	0	0	0	2	0	0	2
2	1	2	3	1	1	2	1	2	5	0	0	1	0	1	1	1	1	0	2	1	2	3	1	1	2	1	2	5	0	0	1	0	1	1	1	1	0	0	0	2	2	17	3	4	0	3	0	0	2
2	1	2	3	1	1	1	1	2	5	0	0	1	0	1	1	1	1	0	2	1	2	3	1	1	1	1	2	5	0	0	1	0	1	1	1	1	0	0	0	0	0	0	0	0	0	0	0	0	0
2	1	2	3	1	1	1	1	2	5	0	0	1	0	1	1	1	1	0	2	1	2	3	1	1	1	1	2	5	0	0	1	0	1	1	1	1	0	0	0	0	1	13	2	3	0	1	2	2	1
2	1	2	3	1	2	2	2	2	6	0	0	1	0	1	1	0	1	0	2	1	2	3	1	2	2	2	2	6	0	0	1	0	1	1	0	1	0	1	1	0	0	14	2	2	1	1	1	2	2
2	1	2	3	1	1	2	1	2	5	0	0	1	0	1	1	1	1	0	2	1	2	3	1	1	2	1	2	5	0	0	1	0	1	1	1	1	0	0	0	1	0	8	1	0	0	2	0	0	2
2	1	2	3	1	1	2	1	2	6	0	0	1	0	1	0	1	1		2	1	2	3	1	1	2	1	2	6	0	0	1	0	1	0	1	1
2	1	2	3	1	1	1	1	2	5	0	0	1	0	1	1	1	1	0	2	1	2	3	1	1	1	1	2	5	0	0	1	0	1	1	1	1	0	0	0	0	0	1	0	0	1	0	0	0	0
2	1	2	3	1	1	1	1	2	5	0	0	1	0	1	1	1	1	1	2	1	2	3	1	1	1	1	2	5	0	0	1	0	1	1	1	1	1	4	4	4	4	39	3	4	2	4	2	3	4
2	1	2	3	1	1	2	1	2	5	0	0	1	0	1	1	1	1	0	2	1	2	3	1	1	2	1	2	5	0	0	1	0	1	1	1	1	0	2	0	2	3	17	2	0	0	4	0	0	3
2	1	2	3	1	1	1	1	2	5	0	0	1	0	1	1	1	1		2	1	2	3	1	1	1	1	2	5	0	0	1	0	1	1	1	1
2	1	2	3	1	1	1	1	2	6	0	0	1	0	1	0	1	1	0	2	1	2	3	1	1	1	1	2	6	0	0	1	0	1	0	1	1	0	0	0	2	2	15	1	2	1	2	1	1	2
2	1	2	3	1	1	2	1	2	5	0	0	1	0	1	1	1	1	0	2	1	2	3	1	1	2	1	2	5	0	0	1	0	1	1	1	1	0	0	0	1	2	8	0	0	0	2	0	0	2
2	1	2	3	1	1	2	1	2	5	0	0	1	0	1	1	1	1	0	2	1	2	3	1	1	2	1	2	5	0	0	1	0	1	1	1	1	0	0	0	2	2	11	1	1	0	2	0	0	2
2	1	2	3	1	1	1	1	2	5	0	0	1	0	1	1	1	1	0	2	1	2	3	1	1	1	1	2	5	0	0	1	0	1	1	1	1	0	0	0	0	0	0	0	0	0	0	0	0	0
2	1	2	3	1	1	1	1	2	5	0	0	1	0	1	1	1	1	0	2	1	2	3	1	1	1	1	2	5	0	0	1	0	1	1	1	1	0	0	0	2	2	16	1	1	1	2	1	1	3
2	1	2	3	1	1	2	1	2	6	0	0	1	0	0	1	1	1		2	1	2	3	1	1	2	1	2	6	0	0	1	0	0	1	1	1		0	0	2	1		1	0	2	3	0	0
2	1	2	3	1	1	1	1	2	5	0	0	1	0	1	1	1	1	0	2	1	2	3	1	1	1	1	2	5	0	0	1	0	1	1	1	1	0	0	0	0	0	0	0	0	0	0	0	0	0
2	1	2	3	1	1	1	1	2	6	0	0	1	0	1	0	1	1	0	2	1	2	3	1	1	1	1	2	6	0	0	1	0	1	0	1	1	0	1	2	1	1	15	1	0	2	2	2	1	0
2	1	2	3	1	1	1	1	2	5	0	0	1	0	1	1	1	1	0	2	1	2	3	1	1	1	1	2	5	0	0	1	0	1	1	1	1	0	0	0	0	0	3	0	0	0	1	0	0	1
2	1	2	3	1	1	1	1	2	6	0	0	1	0	0	1	1	1		2	1	2	3	1	1	1	1	2	6	0	0	1	0	0	1	1	1
2	1	2	3	1	1	2	1	2	6	0	0	1	0	0	1	1	1	0	2	1	2	3	1	1	2	1	2	6	0	0	1	0	0	1	1	1	0	2	1	0	1	10	1	1	0	0	2	0	2
2	1	2	3	1	1	1	1	2	5	0	0	1	0	1	1	1	1	0	2	1	2	3	1	1	1	1	2	5	0	0	1	0	1	1	1	1	0	0	0	2	3	14	1	1	0	3	0	0	3
2	1	2	3	1	1	2	1	2	6	0	0	1	0	1	0	1	1	0	2	1	2	3	1	1	2	1	2	6	0	0	1	0	1	0	1	1	0	0	0	3	2	12	1	0	1	1	0	0	2
2	1	2	3	1	1	2	1	2	5	0	0	1	0	1	1	1	1	0	2	1	2	3	1	1	2	1	2	5	0	0	1	0	1	1	1	1	0	0	0	2	2	16	2	0	2	3	0	0	3
2	1	2	3	1	1	1	1	2	6	0	0	1	0	1	0	1	1	0	2	1	2	3	1	1	1	1	2	6	0	0	1	0	1	0	1	1	0	0	0	1	1	2	0	0	0	0	0	0	0
2	1	2	3	1	1	2	1	2	5	0	0	1	0	1	1	1	1	0	2	1	2	3	1	1	2	1	2	5	0	0	1	0	1	1	1	1	0	0	0	0	0	0	0	0	0	0	0	0	0
2	1	2	3	1	1	2	1	2	5	0	0	1	0	1	1	1	1	0	2	1	2	3	1	1	2	1	2	5	0	0	1	0	1	1	1	1	0	0	0	1	1	14	1	1	1	2	2	2	2
2	2	1	2	2	1	2	1	2	6	0	1	0	0	1	0	1	1	0	2	2	1	2	2	1	2	1	2	6	0	1	0	0	1	0	1	1	0	1	0	1	1	5	0	0	0	1	0	0	1
2	1	2	3	1	1	2	1	2	5	0	0	1	0	1	1	1	1	0	2	1	2	3	1	1	2	1	2	5	0	0	1	0	1	1	1	1	0	0	0	0	0	0	0	0	0	0	0	0	0
2	1	2	3	1	1	1	1	2	5	0	0	1	0	1	1	1	1		2	1	2	3	1	1	1	1	2	5	0	0	1	0	1	1	1	1
2	1	2	3	1	1	1	1	2	5	0	0	1	0	1	1	1	1		2	1	2	3	1	1	1	1	2	5	0	0	1	0	1	1	1	1
2	1	2	3	1	1	1	1	2	5	0	0	1	0	1	1	1	1	0	2	1	2	3	1	1	1	1	2	5	0	0	1	0	1	1	1	1	0	0	0	0	0	3	0	0	0	1	0	1	0
2	1	2	3	1	2	2	2	2	7	0	0	1	0	0	1	0	0		2	1	2	3	1	2	2	2	2	7	0	0	1	0	0	1	0	0
2	1	2	3	1	1	1	1	2	5	0	0	1	0	1	1	1	1	0	2	1	2	3	1	1	1	1	2	5	0	0	1	0	1	1	1	1	0	0	0	1	0	3	0	0	0	0	0	0	2
2	1	2	3	1	1	1	1	2	5	0	0	1	0	1	1	1	1	0	2	1	2	3	1	1	1	1	2	5	0	0	1	0	1	1	1	1	0	0	0	0	0	3	0	0	0	1	1	0	1
2	1	2	3	1	2	2	2	2	7	0	0	1	0	1	0	0	0	0	2	1	2	3	1	2	2	2	2	7	0	0	1	0	1	0	0	0	0	1	1	3	1	16	3	2	0	1	0	2	1
2	1	2	3	1	1	2	1	2	5	0	0	1	0	1	1	1	1	0	2	1	2	3	1	1	2	1	2	5	0	0	1	0	1	1	1	1	0	0	0	0	0	2	0	1	0	1	0	0	0
2	1	2	3	1	1	1	1	2	5	0	0	1	0	1	1	1	1	1	2	1	2	3	1	1	1	1	2	5	0	0	1	0	1	1	1	1	1	0	1	2	2	25	2	4	3	3	0	0	4
2	1	2	3	1	1	2	1	2	6	0	0	1	0	0	1	1	1	1	2	1	2	3	1	1	2	1	2	6	0	0	1	0	0	1	1	1	1	4	4	4	3	43	4	4	2	4	4	4	4
2	1	2	3	1	1	2	1	2	5	0	0	1	0	1	1	1	1	0	2	1	2	3	1	1	2	1	2	5	0	0	1	0	1	1	1	1	0	0	0	0	0	14	1	3	0	0	3	3	1
2	1	2	3	1	1	1	1	2	5	0	0	1	0	1	1	1	1	0	2	1	2	3	1	1	1	1	2	5	0	0	1	0	1	1	1	1	0	0	0	0	0	8	0	0	0	0	2	2	1
2	1	2	3	1	1	2	1	2	6	0	0	1	0	0	1	1	1	1	2	1	2	3	1	1	2	1	2	6	0	0	1	0	0	1	1	1	1	0	0	4	4	33	4	4	0	4	4	4	4
2	1	2	3	1	1	1	1	2	5	0	0	1	0	1	1	1	1		2	1	2	3	1	1	1	1	2	5	0	0	1	0	1	1	1	1		0	0	1	0		1	1	0	2	0	0
2	1	2	3	1	1	1	1	2	5	0	0	1	0	1	1	1	1	0	2	1	2	3	1	1	1	1	2	5	0	0	1	0	1	1	1	1	0	0	0	0	0	3	0	0	0	1	0	0	1
2	1	2	3	1	1	2	1	2	6	0	0	1	0	1	0	1	1	0	2	1	2	3	1	1	2	1	2	6	0	0	1	0	1	0	1	1	0	0	0	0	1	5	1	0	0	1	0	0	1
2	1	2	3	1	1	2	1	2	5	0	0	1	0	1	1	1	1	0	2	1	2	3	1	1	2	1	2	5	0	0	1	0	1	1	1	1	0	0	0	0	0	14	0	3	1	3	3	3	0
2	1	2	3	1	1	1	1	2	5	0	0	1	0	1	1	1	1	1	2	1	2	3	1	1	1	1	2	5	0	0	1	0	1	1	1	1	1	1	0	3	1	22	2	3	1	4	1	1	3
2	1	2	3	1	1	1	1	2	5	0	0	1	0	1	1	1	1	0	2	1	2	3	1	1	1	1	2	5	0	0	1	0	1	1	1	1	0	0	0	1	2	12	1	1	0	3	0	0	2
2	1	2	3	1	1	2	1	2	5	0	0	1	0	1	1	1	1	0	2	1	2	3	1	1	2	1	2	5	0	0	1	0	1	1	1	1	0	1	1	2	3	18	2	2	1	3	0	0	3
2	1	2	3	1	1	2	1	2	5	0	0	1	0	1	1	1	1	0	2	1	2	3	1	1	2	1	2	5	0	0	1	0	1	1	1	1	0	1	0	2	2	19	2	2	2	2	0	0	3
2	1	2	3	1	2	2	2	2	7	0	0	1	0	1	0	0	0		2	1	2	3	1	2	2	2	2	7	0	0	1	0	1	0	0	0
2	1	2	3	1	1	1	1	2	5	0	0	1	0	1	1	1	1	0	2	1	2	3	1	1	1	1	2	5	0	0	1	0	1	1	1	1	0	0	0	2	2	8	0	1	0	2	0	0	0
2	1	2	3	1	1	2	1	2	5	0	0	1	0	1	1	1	1	0	2	1	2	3	1	1	2	1	2	5	0	0	1	0	1	1	1	1	0	0	0	0	0	3	0	0	0	1	1	1	0
2	1	2	3	1	1	2	1	2	6	0	0	1	0	1	0	1	1	0	2	1	2	3	1	1	2	1	2	6	0	0	1	0	1	0	1	1	0	0	0	3	3	13	1	0	1	1	0	3	1
2	1	2	3	1	1	1	1	2	5	0	0	1	0	1	1	1	1	0	2	1	2	3	1	1	1	1	2	5	0	0	1	0	1	1	1	1	0	0	0	1	1	6	1	0	0	1	0	0	1
2	1	2	3	1	2	2	2	2	7	0	0	1	0	1	0	0	0	1	2	1	2	3	1	2	2	2	2	7	0	0	1	0	1	0	0	0	1	1	1	4	3	22	2	1	1	4	0	0	4
2	1	2	3	1	1	2	1	2	5	0	0	1	0	1	1	1	1	0	2	1	2	3	1	1	2	1	2	5	0	0	1	0	1	1	1	1	0	0	0	0	1	9	2	1	2	0	0	0	1
2	1	2	3	1	1	2	1	2	6	0	0	1	0	0	1	1	1	0	2	1	2	3	1	1	2	1	2	6	0	0	1	0	0	1	1	1	0	0	0	0	1	17	2	3	0	1	3	3	2
2	1	2	3	1	1	2	1	2	5	0	0	1	0	1	1	1	1		2	1	2	3	1	1	2	1	2	5	0	0	1	0	1	1	1	1
2	1	2	3	1	2	2	2	2	7	0	0	1	0	1	0	0	0	0	2	1	2	3	1	2	2	2	2	7	0	0	1	0	1	0	0	0	0	0	0	0	1	4	0	0	0	1	0	0	1
2	1	2	3	1	1	1	1	2	6	0	0	1	0	1	0	1	1	0	2	1	2	3	1	1	1	1	2	6	0	0	1	0	1	0	1	1	0	0	0	2	1	12	1	2	0	2	0	0	2
2	1	2	3	1	1	2	1	2	5	0	0	1	0	1	1	1	1	0	2	1	2	3	1	1	2	1	2	5	0	0	1	0	1	1	1	1	0	0	0	0	1	10	1	1	0	3	0	0	2
2	1	2	3	1	1	1	1	2	6	0	0	1	0	0	1	1	1	0	2	1	2	3	1	1	1	1	2	6	0	0	1	0	0	1	1	1	0	0	0	1	1	5	0	1	1	0	0	1	0
2	1	2	3	1	1	1	1	2	5	0	0	1	0	1	1	1	1	0	2	1	2	3	1	1	1	1	2	5	0	0	1	0	1	1	1	1	0	1	1	2	1	16	1	3	1	2	0	0	2
2	1	2	3	1	1	2	1	2	6	0	0	1	0	1	0	1	1		2	1	2	3	1	1	2	1	2	6	0	0	1	0	1	0	1	1
2	1	2	3	1	1	2	1	2	5	0	0	1	0	1	1	1	1	0	2	1	2	3	1	1	2	1	2	5	0	0	1	0	1	1	1	1	0	0	0	0	0	5	1	1	1	1	0	0	1
2	1	2	3	1	1	1	1	2	6	0	0	1	0	1	0	1	1	0	2	1	2	3	1	1	1	1	2	6	0	0	1	0	1	0	1	1	0	0	0	0	0	3	1	0	0	1	0	0	1
2	1	2	3	1	1	1	1	2	5	0	0	1	0	1	1	1	1	0	2	1	2	3	1	1	1	1	2	5	0	0	1	0	1	1	1	1	0	2	2	1	1	18	2	1	2	2	1	1	1
2	1	2	3	1	1	1	1	2	5	0	0	1	0	1	1	1	1	0	2	1	2	3	1	1	1	1	2	5	0	0	1	0	1	1	1	1	0	0	0	2	1	14	1	2	0	2	1	1	2
2	1	2	3	1	2	2	2	2	7	0	0	1	0	1	0	0	0	0	2	1	2	3	1	2	2	2	2	7	0	0	1	0	1	0	0	0	0	0	0	0	0	0	0	0	0	0	0	0	0
2	1	2	3	1	1	1	1	2	5	0	0	1	0	1	1	1	1	0	2	1	2	3	1	1	1	1	2	5	0	0	1	0	1	1	1	1	0	0	0	0	0	4	0	0	0	0	0	0	3
2	1	2	3	1	1	2	1	2	6	0	0	1	0	1	0	1	1	0	2	1	2	3	1	1	2	1	2	6	0	0	1	0	1	0	1	1	0	0	0	1	1	10	1	1	0	2	0	0	2
2	1	2	3	1	1	1	1	2	5	0	0	1	0	1	1	1	1	0	2	1	2	3	1	1	1	1	2	5	0	0	1	0	1	1	1	1	0	0	0	0	0	2	0	0	0	1	0	0	1
2	1	2	3	1	1	1	1	2	5	0	0	1	0	1	1	1	1		2	1	2	3	1	1	1	1	2	5	0	0	1	0	1	1	1	1
2	1	2	3	1	2	2	2	2	8	0	0	1	0	0	0	0	0	1	2	1	2	3	1	2	2	2	2	8	0	0	1	0	0	0	0	0	1	3	3	3	2	29	3	1	2	2	2	2	3
2	1	2	3	1	1	2	1	2	5	0	0	1	0	1	1	1	1	0	2	1	2	3	1	1	2	1	2	5	0	0	1	0	1	1	1	1	0	0	0	0	1	3	0	0	1	1	0	0	0
2	1	2	3	1	1	1	1	2	6	0	0	1	0	1	0	1	1	0	2	1	2	3	1	1	1	1	2	6	0	0	1	0	1	0	1	1	0	0	0	1	0	4	1	0	0	0	0	0	2
2	1	2	3	1	2	2	2	2	6	0	0	1	0	1	1	0	1	0	2	1	2	3	1	2	2	2	2	6	0	0	1	0	1	1	0	1	0	0	0	0	1	8	1	1	1	1	0	0	2
2	1	2	3	1	1	2	1	2	5	0	0	1	0	1	1	1	1	1	2	1	2	3	1	1	2	1	2	5	0	0	1	0	1	1	1	1	1	0	1	2	2	23	2	2	2	3	2	2	2
2	1	2	3	1	1	1	1	2	5	0	0	1	0	1	1	1	1		2	1	2	3	1	1	1	1	2	5	0	0	1	0	1	1	1	1		0	0	1	2		1	2	0	2		1	1
2	1	2	3	1	1	1	1	2	5	0	0	1	0	1	1	1	1		2	1	2	3	1	1	1	1	2	5	0	0	1	0	1	1	1	1
2	1	2	3	1	1	1	1	2	6	0	0	1	0	1	0	1	1	0	2	1	2	3	1	1	1	1	2	6	0	0	1	0	1	0	1	1	0	0	0	0	0	0	0	0	0	0	0	0	0
2	1	2	3	1	2		2	2	7	0	0	1	0	1	0	0	0	0	2	1	2	3	1	2		2	2	7	0	0	1	0	1	0	0	0	0	0	0	0	1	5	1	1	0	0	0	0	1
2	1	2	3	1	1	2	1	2	5	0	0	1	0	1	1	1	1	0	2	1	2	3	1	1	2	1	2	5	0	0	1	0	1	1	1	1	0	1	0	3	2	19	1	3	1	2	2	1	2
2	1	2	3	1	1	2	1	2	6	0	0	1	0	1	0	1	1	0	2	1	2	3	1	1	2	1	2	6	0	0	1	0	1	0	1	1	0	0	0	0	1	1	0	0	0	0	0	0	0
2	1	2	3	1	1	2	1	2	5	0	0	1	0	1	1	1	1	0	2	1	2	3	1	1	2	1	2	5	0	0	1	0	1	1	1	1	0	0	0	0	0	0	0	0	0	0	0	0	0
2	1	2	3	1	1	1	1	2	5	0	0	1	0	1	1	1	1	1	2	1	2	3	1	1	1	1	2	5	0	0	1	0	1	1	1	1	1	1	4	4	3	39	4	4	3	4	3	3	4
2	1	2	3	1	2	2	2	2	8	0	0	1	0	0	0	0	0	0	2	1	2	3	1	2	2	2	2	8	0	0	1	0	0	0	0	0	0	0	0	0	0	6	0	0	2	0	2	0	0
2	1	2	3	1	1	2	1	2	5	0	0	1	0	1	1	1	1	0	2	1	2	3	1	1	2	1	2	5	0	0	1	0	1	1	1	1	0	0	0	0	2	8	0	1	0	2	0	0	2
2	1	2	3	1	2	2	2	2	6	0	0	1	0	1	1	0	1	0	2	1	2	3	1	2	2	2	2	6	0	0	1	0	1	1	0	1	0	1	1	2	2	17	2	1	1	2	1	2	0
2	1	2	3	1	1	2	1	2	5	0	0	1	0	1	1	1	1		2	1	2	3	1	1	2	1	2	5	0	0	1	0	1	1	1	1
2	1	2	3	1	1	2	1	2	5	0	0	1	0	1	1	1	1	0	2	1	2	3	1	1	2	1	2	5	0	0	1	0	1	1	1	1	0	0	0	0	0	2	0	0	0	1	0	0	1
2	1	2	3	1	1	1	1	2	5	0	0	1	0	1	1	1	1		2	1	2	3	1	1	1	1	2	5	0	0	1	0	1	1	1	1
2	1	2	3	1	1	2	1	2	6	0	0	1	0	1	0	1	1		2	1	2	3	1	1	2	1	2	6	0	0	1	0	1	0	1	1		0	0		1		0	0	0	0	0	0	0
2	1	2	3	1	1	1	1	2	5	0	0	1	0	1	1	1	1	0	2	1	2	3	1	1	1	1	2	5	0	0	1	0	1	1	1	1	0	0	0	0	0	5	0	0	0	1	1	2	1
2	1	2	3	1	1	1	1	2	5	0	0	1	0	1	1	1	1	1	2	1	2	3	1	1	1	1	2	5	0	0	1	0	1	1	1	1	1	3	3	4	3	35	4	4	3	4	0	0	4
2	1	2	3	1	1	1	1	2	5	0	0	1	0	1	1	1	1	0	2	1	2	3	1	1	1	1	2	5	0	0	1	0	1	1	1	1	0	0	0	0	0	2	0	0	1	0	1	0	0
2	1	2	3	1	1	2	1	2	5	0	0	1	0	1	1	1	1	0	2	1	2	3	1	1	2	1	2	5	0	0	1	0	1	1	1	1	0	0	0	0	0	0	0	0	0	0	0	0	0
2	1	2	3	1	2	2	2	2	6	0	0	1	0	1	1	0	1		2	1	2	3	1	2	2	2	2	6	0	0	1	0	1	1	0	1
2	1	2	3	1	1	1	1	2	5	0	0	1	0	1	1	1	1	0	2	1	2	3	1	1	1	1	2	5	0	0	1	0	1	1	1	1	0	0	0	2	1	14	1	0	1	3	0	1	3
2	1	2	3	1	1	2	1	2	6	0	0	1	0	0	1	1	1		2	1	2	3	1	1	2	1	2	6	0	0	1	0	0	1	1	1
2	1	2	3	1	1	2	1	2	5	0	0	1	0	1	1	1	1	0	2	1	2	3	1	1	2	1	2	5	0	0	1	0	1	1	1	1	0	0	0	2	2	15	2	0	1	4	0	0	4
2	1	2	3	1	1	2	1	2	5	0	0	1	0	1	1	1	1	0	2	1	2	3	1	1	2	1	2	5	0	0	1	0	1	1	1	1	0	0	0	0	0	11	1	1	0	1	3	3	1
2	1	2	3	1	1	1	1	2	5	0	0	1	0	1	1	1	1		2	1	2	3	1	1	1	1	2	5	0	0	1	0	1	1	1	1
2	1	2	3	1	1	2	1	2	5	0	0	1	0	1	1	1	1	0	2	1	2	3	1	1	2	1	2	5	0	0	1	0	1	1	1	1	0	0	0	0	0	4	0	0	1	2	0	0	1
2	1	2	3	1	1	1	1	2	5	0	0	1	0	1	1	1	1	1	2	1	2	3	1	1	1	1	2	5	0	0	1	0	1	1	1	1	1	1	0	4	3	20	3	1	1	4	0	0	3
2	1	2	3	1	2	2	2	2	7	0	0	1	0	1	0	0	0	0	2	1	2	3	1	2	2	2	2	7	0	0	1	0	1	0	0	0	0	1	1	2	2	17	1	2	1	2	1	1	2
2	1	2	3	1	1	1	1	2	5	0	0	1	0	1	1	1	1	0	2	1	2	3	1	1	1	1	2	5	0	0	1	0	1	1	1	1	0	0	0	0	0	0	0	0	0	0	0	0	0
2	1	2	3	1	1	2	1	2	5	0	0	1	0	1	1	1	1	0	2	1	2	3	1	1	2	1	2	5	0	0	1	0	1	1	1	1	0	0	0	0	0	0	0	0	0	0	0	0	0
2	1	2	3	1	1	1	1	2	5	0	0	1	0	1	1	1	1	0	2	1	2	3	1	1	1	1	2	5	0	0	1	0	1	1	1	1	0	0	0	0	0	0	0	0	0	0	0	0	0
2	2	1	2	2	1	1	1	2	6	0	1	0	0	1	0	1	1	0	2	2	1	2	2	1	1	1	2	6	0	1	0	0	1	0	1	1	0	0	0	0	1	7	1	0	0	2	0	0	2
2	1	2	3	1	2	2	2	2	7	0	0	1	0	1	0	0	0	0	2	1	2	3	1	2	2	2	2	7	0	0	1	0	1	0	0	0	0	1	1	1	1	12	1	1	1	1	1	1	1
2	1	2	3	1	1	2	1	2	5	0	0	1	0	1	1	1	1	0	2	1	2	3	1	1	2	1	2	5	0	0	1	0	1	1	1	1	0	0	0	2	0	5	0	0	0	0	0	0	3
2	1	2	3	1	1	1	1	2	5	0	0	1	0	1	1	1	1	0	2	1	2	3	1	1	1	1	2	5	0	0	1	0	1	1	1	1	0	0	0	0	1	6	0	0	0	2	0	1	1
2	1	2	3	1	1	1	1	2	5	0	0	1	0	1	1	1	1		2	1	2	3	1	1	1	1	2	5	0	0	1	0	1	1	1	1
2	1	2	3	1	1	1	1	2	5	0	0	1	0	1	1	1	1	0	2	1	2	3	1	1	1	1	2	5	0	0	1	0	1	1	1	1	0	0	0	0	1	8	1	0	0	3	0	0	3
2	1	2	3	1	1	1	1	2	6	0	0	1	0	0	1	1	1	0	2	1	2	3	1	1	1	1	2	6	0	0	1	0	0	1	1	1	0	0	0	2	1	5	0	0	0	0	0	0	1
2	1	2	3	1	1	1	1	2	5	0	0	1	0	1	1	1	1	0	2	1	2	3	1	1	1	1	2	5	0	0	1	0	1	1	1	1	0	0	0	0	0	7	2	2	0	0	0	0	2
2	1	2	3	1	1	2	1	2	5	0	0	1	0	1	1	1	1	0	2	1	2	3	1	1	2	1	2	5	0	0	1	0	1	1	1	1	0	0	0	1	0	5	0	1	0	0	0	0	1
2	1	2	3	1	1	2	1	2	6	0	0	1	0	1	0	1	1	0	2	1	2	3	1	1	2	1	2	6	0	0	1	0	1	0	1	1	0	0	0	2	0	8	0	2	0	2	0	0	1
2	1	2	3	1			2	2	6	0	0	1	0	1	1	0	1	0	2	1	2	3	1			2	2	6	0	0	1	0	1	1	0	1	0	0	0	0	0	3	0	1	0	0	0	1	0
2	1	2	3	1	1	2	1	2	5	0	0	1	0	1	1	1	1	0	2	1	2	3	1	1	2	1	2	5	0	0	1	0	1	1	1	1	0	0	0	2	1	17	1	1	2	1	2	3	2
2	1	2	3	1	1	2	1	2	5	0	0	1	0	1	1	1	1		2	1	2	3	1	1	2	1	2	5	0	0	1	0	1	1	1	1
2	1	2	3	1	2	2	2	2	7	0	0	1	0	1	0	0	0	0	2	1	2	3	1	2	2	2	2	7	0	0	1	0	1	0	0	0	0	0	0	0	0	0	0	0	0	0	0	0	0
2	1	2	3	1	1	2	1	2	7	0	0	1	0	0	0	1	0	0	2	1	2	3	1	1	2	1	2	7	0	0	1	0	0	0	1	0	0	0	0	0	0	1	0	0	1	0	0	0	0
2	1	2	3	1	1	1	1	2	5	0	0	1	0	1	1	1	1	0	2	1	2	3	1	1	1	1	2	5	0	0	1	0	1	1	1	1	0	0	0	2	2	12	1	2	0	3	0	0	2
2	1	2	3	1	1	2	1	2	5	0	0	1	0	1	1	1	1	0	2	1	2	3	1	1	2	1	2	5	0	0	1	0	1	1	1	1	0	0	0	0	0	0	0	0	0	0	0	0	0
2	1	2	3	1	1	2	1	2	5	0	0	1	0	1	1	1	1	0	2	1	2	3	1	1	2	1	2	5	0	0	1	0	1	1	1	1	0	0	0	0	1	17	1	2	3	2	1	1	2
2	2	1	2	2	1	1	1	2	5	0	1	0	0	1	1	1	1	0	2	2	1	2	2	1	1	1	2	5	0	1	0	0	1	1	1	1	0	0	0	0	0	6	0	0	0	1	0	2	2
2	1	2	3	1	1	2	1	2	5	0	0	1	0	1	1	1	1		2	1	2	3	1	1	2	1	2	5	0	0	1	0	1	1	1	1		0	1	4	4		4	4	4		4	4	1
2	1	2	3	1	1	1	1	2	5	0	0	1	0	1	1	1	1	0	2	1	2	3	1	1	1	1	2	5	0	0	1	0	1	1	1	1	0	0	0	0	0	1	0	0	0	1	0	0	0
2	1	2	3	1	1	1	1	2	5	0	0	1	0	1	1	1	1		2	1	2	3	1	1	1	1	2	5	0	0	1	0	1	1	1	1
2	1	2	3	1	1	1	1	2	5	0	0	1	0	1	1	1	1		2	1	2	3	1	1	1	1	2	5	0	0	1	0	1	1	1	1		0	0		2		4	4	0	4	0	0	4
2	1	2	3	1	1	1	1	2	5	0	0	1	0	1	1	1	1	0	2	1	2	3	1	1	1	1	2	5	0	0	1	0	1	1	1	1	0	2	2	1	2	18	1	1	1	2	1	2	1
2	1	2	3	1	1	2	1	2	5	0	0	1	0	1	1	1	1	0	2	1	2	3	1	1	2	1	2	5	0	0	1	0	1	1	1	1	0	0	0	0	1	1	0	0	0	0	0	0	0
2	1	2	3	1	1	2	1	2	5	0	0	1	0	1	1	1	1	0	2	1	2	3	1	1	2	1	2	5	0	0	1	0	1	1	1	1	0	0	0	0	0	1	0	0	0	0	0	0	0
2	1	2	3	1	1	1	1	2	5	0	0	1	0	1	1	1	1	1	2	1	2	3	1	1	1	1	2	5	0	0	1	0	1	1	1	1	1	1	2	2	2	21	1	2	2	2	2	2	1
2	1	2	3	1	1	2	1	2	7	0	0	1	0	0	0	1	0	0	2	1	2	3	1	1	2	1	2	7	0	0	1	0	0	0	1	0	0	0	0	2	0	8	0	0	0	0	3	3	0
2	1	2	3	1	1	1	1	2	5	0	0	1	0	1	1	1	1	0	2	1	2	3	1	1	1	1	2	5	0	0	1	0	1	1	1	1	0	0	0	0	0	1	0	0	0	0	0	0	1
2	1	2	3	1	1	2	1	2	5	0	0	1	0	1	1	1	1	0	2	1	2	3	1	1	2	1	2	5	0	0	1	0	1	1	1	1	0	1	2	1	3	16	0	0	1	4	0	0	3
2	1	2	3	1	1	2	1	2	5	0	0	1	0	1	1	1	1	0	2	1	2	3	1	1	2	1	2	5	0	0	1	0	1	1	1	1	0	0	0	2	0	12	0	1	0	1	1	2	2
2	1	2	3	1	1	2	1	2	5	0	0	1	0	1	1	1	1		2	1	2	3	1	1	2	1	2	5	0	0	1	0	1	1	1	1		0	0	2	2			0	0	3	0	0	4
2	1	2	3	1	2	1	1	2	5	0	0	1	0	1	1	1	1	0	2	1	2	3	1	2	1	1	2	5	0	0	1	0	1	1	1	1	0	1	1	1	2	13	0	1	1	0	2	2	1
2	1	2	3	1	1	2	1	2	6	0	0	1	0	0	1	1	1	0	2	1	2	3	1	1	2	1	2	6	0	0	1	0	0	1	1	1	0	0	0	0	1	18	2	4	0	1	3	3	3
2	1	2	3	1	1	1	1	2	5	0	0	1	0	1	1	1	1	0	2	1	2	3	1	1	1	1	2	5	0	0	1	0	1	1	1	1	0	0	0	0	0	6	1	0	1	1	1	1	0
2	1	2	3	1	1	1	1	2	6	0	0	1	0	1	0	1	1	0	2	1	2	3	1	1	1	1	2	6	0	0	1	0	1	0	1	1	0	0	0	0	0	0	0	0	0	0	0	0	0
2	1	2	3	1	1	1	1	2	5	0	0	1	0	1	1	1	1	1	2	1	2	3	1	1	1	1	2	5	0	0	1	0	1	1	1	1	1	1	1	2	2	26	2	2	2	3	3	3	3
2	2	1	2	2	1	1	1	2	5	0	1	0	0	1	1	1	1	0	2	2	1	2	2	1	1	1	2	5	0	1	0	0	1	1	1	1	0	0	0	0	0	0	0	0	0	0	0	0	0
2	1	2	3	1	1	1	1	2	5	0	0	1	0	1	1	1	1	1	2	1	2	3	1	1	1	1	2	5	0	0	1	0	1	1	1	1	1	2	2	4	3	40	4	4	2	4	4	3	4
2	1	2	3	1	1	1	1	2	5	0	0	1	0	1	1	1	1	0	2	1	2	3	1	1	1	1	2	5	0	0	1	0	1	1	1	1	0	0	0	1	0	3	0	0	0	2	0	0	0
2	1	2	3	1	1	2	1	2	5	0	0	1	0	1	1	1	1		2	1	2	3	1	1	2	1	2	5	0	0	1	0	1	1	1	1
2	1	2	3	1	2	2	2	2	8	0	0	1	0	0	0	0	0	0	2	1	2	3	1	2	2	2	2	8	0	0	1	0	0	0	0	0	0	0	0	0	0	0	0	0	0	0	0	0	0
2	1	2	3	1	1	1	1	2	6	0	0	1	0	0	1	1	1		2	1	2	3	1	1	1	1	2	6	0	0	1	0	0	1	1	1
2	2	1	2	2	1	1	1	2	6	0	1	0	0	1	0	1	1	0	2	2	1	2	2	1	1	1	2	6	0	1	0	0	1	0	1	1	0	0	0	0	0	9	0	1	1	1	2	1	1
2	1	2	3	1	1	2	1	2	5	0	0	1	0	1	1	1	1	0	2	1	2	3	1	1	2	1	2	5	0	0	1	0	1	1	1	1	0	0	0	2	2	5	0	0	0	0	0	0	1
2	1	2	3	1	1	2	1	2	6	0	0	1	0	1	0	1	1	0	2	1	2	3	1	1	2	1	2	6	0	0	1	0	1	0	1	1	0	0	0	2	2	9	0	0	1	2	0	0	2
2	1	2	3	1	2	2	2	2	7	0	0	1	0	0	1	0	0	0	2	1	2	3	1	2	2	2	2	7	0	0	1	0	0	1	0	0	0	0	0	0	0	1	0	1	0	0	0	0	0
2	1	2	3	1	1	2	1	2	5	0	0	1	0	1	1	1	1	0	2	1	2	3	1	1	2	1	2	5	0	0	1	0	1	1	1	1	0	0	0	1	1	2	0	0	0	0	0	0	0
2	1	2	3	1	1	2	1	2	5	0	0	1	0	1	1	1	1	0	2	1	2	3	1	1	2	1	2	5	0	0	1	0	1	1	1	1	0	0	0	1	0	2	0	0	0	0	0	0	1
2	1	2	3	1	2	2	2	2	7	0	0	1	0	1	0	0	0	0	2	1	2	3	1	2	2	2	2	7	0	0	1	0	1	0	0	0	0	0	0	0	1	1	0	0	0	0	0	0	0
2	1	2	3	1	2	2	2	2	7	0	0	1	0	1	0	0	0	0	2	1	2	3	1	2	2	2	2	7	0	0	1	0	1	0	0	0	0	1	1	1	1	12	1	1	1	1	1	1	1
2	1	2	3	1	1	1	1	2	6	0	0	1	0	1	0	1	1	0	2	1	2	3	1	1	1	1	2	6	0	0	1	0	1	0	1	1	0	0	0	0	0	0	0	0	0	0	0	0	0
2	1	2	3	1	1	2	1	2	6	0	0	1	0	0	1	1	1	0	2	1	2	3	1	1	2	1	2	6	0	0	1	0	0	1	1	1	0	0	0	2	1	12	2	0	0	3	0	0	3
2	1	2	3	1	1	2	1	2	6	0	0	1	0	0	1	1	1	0	2	1	2	3	1	1	2	1	2	6	0	0	1	0	0	1	1	1	0	0	0	0	1	8	2	0	1	2	0	0	2
2	1	2	3	1	1	1	1	2	5	0	0	1	0	1	1	1	1	0	2	1	2	3	1	1	1	1	2	5	0	0	1	0	1	1	1	1	0	0	0	0	1	8	2	0	2	0	0	0	2
2	1	2	3	1	1	1	1	2	5	0	0	1	0	1	1	1	1	0	2	1	2	3	1	1	1	1	2	5	0	0	1	0	1	1	1	1	0	0	0	0	0	4	0	0	0	0	0	2	0
2	1	2	3	1	1	2	1	2	5	0	0	1	0	1	1	1	1		2	1	2	3	1	1	2	1	2	5	0	0	1	0	1	1	1	1
2	1	2	3	1	2	2	2	2	8	0	0	1	0	0	0	0	0	0	2	1	2	3	1	2	2	2	2	8	0	0	1	0	0	0	0	0	0	0	0	2	1	4	0	0	0	0	0	0	0
2	1	2	3	1	1	1	1	2	5	0	0	1	0	1	1	1	1	0	2	1	2	3	1	1	1	1	2	5	0	0	1	0	1	1	1	1	0	0	0	1	0	7	0	2	0	2	0	0	1
2	1	2	3	1	1	2	1	2	5	0	0	1	0	1	1	1	1	0	2	1	2	3	1	1	2	1	2	5	0	0	1	0	1	1	1	1	0	0	0	0	0	0	0	0	0	0	0	0	0
2	1	2	3	1	1	1	1	2	6	0	0	1	0	1	0	1	1	0	2	1	2	3	1	1	1	1	2	6	0	0	1	0	1	0	1	1	0	0	0	0	0	0	0	0	0	0	0	0	0
2	1	2	3	1	1	2	1	2	5	0	0	1	0	1	1	1	1		2	1	2	3	1	1	2	1	2	5	0	0	1	0	1	1	1	1
2	1	2	3	1	1	2	1	2	5	0	0	1	0	1	1	1	1	0	2	1	2	3	1	1	2	1	2	5	0	0	1	0	1	1	1	1	0	0	0	0	0	0	0	0	0	0	0	0	0
2	1	2	3	1	1	1	1	2	6	0	0	1	0	0	1	1	1		2	1	2	3	1	1	1	1	2	6	0	0	1	0	0	1	1	1
2	1	2	3	1	1	2	1	2	5	0	0	1	0	1	1	1	1	0	2	1	2	3	1	1	2	1	2	5	0	0	1	0	1	1	1	1	0	0	0	2	1	8	1	0	0	2	0	0	1
2	1	2	3	1	1	2	1	2	6	0	0	1	0	1	0	1	1	0	2	1	2	3	1	1	2	1	2	6	0	0	1	0	1	0	1	1	0	0	0	2	1	14	1	1	0	2	1	1	3
2	1	2	3	1	1	2	1	2	6	0	0	1	0	1	0	1	1	0	2	1	2	3	1	1	2	1	2	6	0	0	1	0	1	0	1	1	0	0	0	0	0	0	0	0	0	0	0	0	0
2	1	2	3	1	1	1	1	2	5	0	0	1	0	1	1	1	1	0	2	1	2	3	1	1	1	1	2	5	0	0	1	0	1	1	1	1	0	0	0	0	0	0	0	0	0	0	0	0	0
2	1	2	3	1	1	1	1	2	5	0	0	1	0	1	1	1	1	0	2	1	2	3	1	1	1	1	2	5	0	0	1	0	1	1	1	1	0	1	2	1	1	15	1	2	0	1	1	2	2
2	1	2	3	1	1	1	1	2	5	0	0	1	0	1	1	1	1		2	1	2	3	1	1	1	1	2	5	0	0	1	0	1	1	1	1		0	0		0		0	0	0	0	0	2	0
2	1	2	3	1	1	1	1	2	5	0	0	1	0	1	1	1	1	0	2	1	2	3	1	1	1	1	2	5	0	0	1	0	1	1	1	1	0	0	0	2	1	12	2	0	2	2	0	1	1
2	1	2	3	1	1	1	1	2	5	0	0	1	0	1	1	1	1	0	2	1	2	3	1	1	1	1	2	5	0	0	1	0	1	1	1	1	0	0	0	0	0	0	0	0	0	0	0	0	0
2	1	2	3	1	1	2	1	2	6	0	0	1	0	0	1	1	1	0	2	1	2	3	1	1	2	1	2	6	0	0	1	0	0	1	1	1	0	0	0	2	1	8	0	0	1	1	0	0	3
2	1	2	3	1	1	2	1	2	7	0	0	1	0	0	0	1	0	1	2	1	2	3	1	1	2	1	2	7	0	0	1	0	0	0	1	0	1	1	1	4	3	20	0	1	1	4	0	0	3
2	1	2	3	1	1	2	1	2	5	0	0	1	0	1	1	1	1	0	2	1	2	3	1	1	2	1	2	5	0	0	1	0	1	1	1	1	0	0	0	0	0	0	0	0	0	0	0	0	0
2	1	2	3	1	1	2	1	2	5	0	0	1	0	1	1	1	1	1	2	1	2	3	1	1	2	1	2	5	0	0	1	0	1	1	1	1	1	2	2	4	2	35	2	3	4	3	3	3	3
2	1	2	3	1	1	1	1	2	5	0	0	1	0	1	1	1	1	1	2	1	2	3	1	1	1	1	2	5	0	0	1	0	1	1	1	1	1	1	2	4	3	40	4	4	3	4	4	4	4
2	1	2	3	1	1	1	1	2	5	0	0	1	0	1	1	1	1	0	2	1	2	3	1	1	1	1	2	5	0	0	1	0	1	1	1	1	0	0	0	0	1	4	0	0	1	0	0	0	1
2	1	2	3	1	2	2	2	2	7	0	0	1	0	1	0	0	0		2	1	2	3	1	2	2	2	2	7	0	0	1	0	1	0	0	0
2	1	2	3	1	1	2	1	2	6	0	0	1	0	1	0	1	1	0	2	1	2	3	1	1	2	1	2	6	0	0	1	0	1	0	1	1	0	1	1	3	3	13	0	1	0	3	0	0	0
2	1	2	3	1	1	1	1	2	6	0	0	1	0	0	1	1	1	0	2	1	2	3	1	1	1	1	2	6	0	0	1	0	0	1	1	1	0	0	0	0	1	7	1	1	0	1	0	0	1
2	1	2	3	1	1	1	1	2	5	0	0	1	0	1	1	1	1	0	2	1	2	3	1	1	1	1	2	5	0	0	1	0	1	1	1	1	0	0	0	1	1	11	1	0	1	0	2	2	3
2	1	2	3	1	1	2	1	2	6	0	0	1	0	1	0	1	1	0	2	1	2	3	1	1	2	1	2	6	0	0	1	0	1	0	1	1	0	0	0	0	0	1	0	0	0	0	1	0	0
2	1	2	3	1	1	2	1	2	6	0	0	1	0	0	1	1	1	0	2	1	2	3	1	1	2	1	2	6	0	0	1	0	0	1	1	1	0	0	0	2	2	9	1	0	1	0	0	1	1
2	1	2	3	1	1	2	1	2	5	0	0	1	0	1	1	1	1	0	2	1	2	3	1	1	2	1	2	5	0	0	1	0	1	1	1	1	0	0	0	0	0	0	0	0	0	0	0	0	0
2	1	2	3	1	1	1	1	2	5	0	0	1	0	1	1	1	1	0	2	1	2	3	1	1	1	1	2	5	0	0	1	0	1	1	1	1	0	0	0	0	0	2	0	0	0	1	0	0	0
2	1	2	3	1	1	1	1	2	5	0	0	1	0	1	1	1	1	0	2	1	2	3	1	1	1	1	2	5	0	0	1	0	1	1	1	1	0	0	0	0	0	0	0	0	0	0	0	0	0
2	1	2	3	1	2	2	2	2	7	0	0	1	0	1	0	0	0		2	1	2	3	1	2	2	2	2	7	0	0	1	0	1	0	0	0
2	1	2	3	1	1	2	1	2	6	0	0	1	0	0	1	1	1	0	2	1	2	3	1	1	2	1	2	6	0	0	1	0	0	1	1	1	0	0	0	0	0	10	0	2	1	1	2	2	1
2	1	2	3	1	1	2	1	2	5	0	0	1	0	1	1	1	1	0	2	1	2	3	1	1	2	1	2	5	0	0	1	0	1	1	1	1	0	0	0	0	1	3	0	0	0	0	0	0	1
2	1	2	3	1	1	2	1	2	7	0	0	1	0	0	0	1	0	0	2	1	2	3	1	1	2	1	2	7	0	0	1	0	0	0	1	0	0	0	0	0	0	0	0	0	0	0	0	0	0
2	1	2	3	1	1	2	1	2	5	0	0	1	0	1	1	1	1	1	2	1	2	3	1	1	2	1	2	5	0	0	1	0	1	1	1	1	1	0	0	2	0	27	4	4	0	4	4	4	4
2	1	2	3	1	1	1	1	2	7	0	0	1	0	0	0	1	0		2	1	2	3	1	1	1	1	2	7	0	0	1	0	0	0	1	0			2	0	2		4	4	3	4	3	3	4
2	1	2	3	1	1	1	1	2	5	0	0	1	0	1	1	1	1		2	1	2	3	1	1	1	1	2	5	0	0	1	0	1	1	1	1		0			1		1	1	0		2	1
2	1	2	3	1	1	1	1	2	5	0	0	1	0	1	1	1	1	1	2	1	2	3	1	1	1	1	2	5	0	0	1	0	1	1	1	1	1	0	0	3	3	29	4	4	2	4	1	1	4
2	2	1	2	2	1	2	1	2	5	0	1	0	0	1	1	1	1	1	2	2	1	2	2	1	2	1	2	5	0	1	0	0	1	1	1	1	1	1	1	3	1	21	1	2	1	3	2	2	2
2	1	2	3	1	1	2	1	2	6	0	0	1	0	1	0	1	1	0	2	1	2	3	1	1	2	1	2	6	0	0	1	0	1	0	1	1	0	2	1	1	3	17	2	1	2	2	0	0	2
2	1	2	3	1	1	1	1	2	5	0	0	1	0	1	1	1	1	0	2	1	2	3	1	1	1	1	2	5	0	0	1	0	1	1	1	1	0	1	2	1	2	17	1	1	1	2	2	1	2
2	1	2	3	1	1	1	1	2	5	0	0	1	0	1	1	1	1	0	2	1	2	3	1	1	1	1	2	5	0	0	1	0	1	1	1	1	0	0	0	0	0	0	0	0	0	0	0	0	0
2	1	2	3	1	1	2	1	2	5	0	0	1	0	1	1	1	1	0	2	1	2	3	1	1	2	1	2	5	0	0	1	0	1	1	1	1	0	0	0	0	0	3	0	0	0	1	0	0	2
2	1	2	3	1	1	2	1	2	7	0	0	1	0	0	0	1	0	0	2	1	2	3	1	1	2	1	2	7	0	0	1	0	0	0	1	0	0	0	0	0	0	1	0	0	0	0	0	0	1
2	1	2	3	1	1	2	1	2	6	0	0	1	0	1	0	1	1	0	2	1	2	3	1	1	2	1	2	6	0	0	1	0	1	0	1	1	0	0	0	0	1	11	1	1	0	3	0	0	3
2	1	2	3	1	1	1	1	2	5	0	0	1	0	1	1	1	1	1	2	1	2	3	1	1	1	1	2	5	0	0	1	0	1	1	1	1	1	0	0	4	4	35	4	4	1	4	4	4	4
2	1	2	3	1	1	1	1	2	5	0	0	1	0	1	1	1	1	0	2	1	2	3	1	1	1	1	2	5	0	0	1	0	1	1	1	1	0	0	0	1	1	5	0	1	0	1	0	0	1
2	1	2	3	1	2	2	2	2	7	0	0	1	0	1	0	0	0	0	2	1	2	3	1	2	2	2	2	7	0	0	1	0	1	0	0	0	0	0	0	1	1	5	0	0	1	0	0	0	1
2	1	2	3	1	1	2	1	2	5	0	0	1	0	1	1	1	1	0	2	1	2	3	1	1	2	1	2	5	0	0	1	0	1	1	1	1	0	0	0	0	1	4	0	0	1	0	0	0	2
2	1	2	3	1	1	1	1	2	6	0	0	1	0	1	0	1	1		2	1	2	3	1	1	1	1	2	6	0	0	1	0	1	0	1	1
2	1	2	3	1	1	2	1	2	6	0	0	1	0	0	1	1	1	0	2	1	2	3	1	1	2	1	2	6	0	0	1	0	0	1	1	1	0	0	0	0	0	0	0	0	0	0	0	0	0
2	1	2	3	1	1	2	1	2	6	0	0	1	0	1	0	1	1	0	2	1	2	3	1	1	2	1	2	6	0	0	1	0	1	0	1	1	0	0	0	1	0	1	0	0	0	0	0	0	0
2	1	2	3	1	1	1	1	2	5	0	0	1	0	1	1	1	1	1	2	1	2	3	1	1	1	1	2	5	0	0	1	0	1	1	1	1	1	3	3	4	3	40	4	4	3	4	3	3	4
2	1	2	3	1	1	2	1	2	5	0	0	1	0	1	1	1	1	0	2	1	2	3	1	1	2	1	2	5	0	0	1	0	1	1	1	1	0	0	0	0	0	0	0	0	0	0	0	0	0
2	1	2	3	1	1	1	1	2	5	0	0	1	0	1	1	1	1		2	1	2	3	1	1	1	1	2	5	0	0	1	0	1	1	1	1
2	1	2	3	1	1	2	1	2	5	0	0	1	0	1	1	1	1	0	2	1	2	3	1	1	2	1	2	5	0	0	1	0	1	1	1	1	0	0	0	0	0	0	0	0	0	0	0	0	0
2	1	2	3	1	1	1	1	2	6	0	0	1	0	1	0	1	1	0	2	1	2	3	1	1	1	1	2	6	0	0	1	0	1	0	1	1	0	0	0	0	2	16	0	0	2	4	2	1	4
2	1	2	3	1	1	2	1	2	6	0	0	1	0	1	0	1	1	0	2	1	2	3	1	1	2	1	2	6	0	0	1	0	1	0	1	1	0	0	0	1	0	5	0	1	1	0	0	0	1
2	1	2	3	1	1	1	1	2	6	0	0	1	0	0	1	1	1	0	2	1	2	3	1	1	1	1	2	6	0	0	1	0	0	1	1	1	0	0	0	0	0	3	0	0	0	1	0	0	1
2	1	2	3	1	1	1	1	2	5	0	0	1	0	1	1	1	1	0	2	1	2	3	1	1	1	1	2	5	0	0	1	0	1	1	1	1	0	0	0	0	0	2	0	0	0	1	0	0	1
2	1	2	3	1	1	1	1	2	5	0	0	1	0	1	1	1	1	0	2	1	2	3	1	1	1	1	2	5	0	0	1	0	1	1	1	1	0	0	0	0	0	1	0	0	0	1	0	0	0
2	1	2	3	1	1	2	1	2	7	0	0	1	0	0	0	1	0	1	2	1	2	3	1	1	2	1	2	7	0	0	1	0	0	0	1	0	1	0	0	4	3	20	0	4	1	4	0	0	4
2	1	2	3	1	1	1	1	2	7	0	0	1	0	0	0	1	0	1	2	1	2	3	1	1	1	1	2	7	0	0	1	0	0	0	1	0	1	0	0	2	2	23	3	2	1	4	2	0	4
2	1	2	3	1	1	1	1	2	5	0	0	1	0	1	1	1	1		2	1	2	3	1	1	1	1	2	5	0	0	1	0	1	1	1	1
2	1	2	3	1	1	2	1	2	5	0	0	1	0	1	1	1	1	0	2	1	2	3	1	1	2	1	2	5	0	0	1	0	1	1	1	1	0	0	0	0	0	0	0	0	0	0	0	0	0
2	1	2	3	1	1	1	1	2	5	0	0	1	0	1	1	1	1	0	2	1	2	3	1	1	1	1	2	5	0	0	1	0	1	1	1	1	0	0	0	0	0	0	0	0	0	0	0	0	0
2	1	2	3	1	1	2	1	2	5	0	0	1	0	1	1	1	1	0	2	1	2	3	1	1	2	1	2	5	0	0	1	0	1	1	1	1	0	0	0	0	0	0	0	0	0	0	0	0	0
2	1	2	3	1	1	2	1	2	6	0	0	1	0	1	0	1	1		2	1	2	3	1	1	2	1	2	6	0	0	1	0	1	0	1	1											0	0
2	1	2	3	1	1	1	1	2	5	0	0	1	0	1	1	1	1		2	1	2	3	1	1	1	1	2	5	0	0	1	0	1	1	1	1		0	0		0		0	0	0	2	0	0	0
2	1	2	3	1	1	2	1	2	5	0	0	1	0	1	1	1	1	0	2	1	2	3	1	1	2	1	2	5	0	0	1	0	1	1	1	1	0	0	0	0	0	4	1	1	0	1	0	0	1
2	1	2	3	1	1	2	1	2	5	0	0	1	0	1	1	1	1		2	1	2	3	1	1	2	1	2	5	0	0	1	0	1	1	1	1		0	0	0	0		0		0	0	0	0	0
2	1	2	3	1	1	2	1	2	6	0	0	1	0	1	0	1	1	0	2	1	2	3	1	1	2	1	2	6	0	0	1	0	1	0	1	1	0	0	0	2	1	6	1	0	1	0	0	1	0
2	1	2	3	1	2	2	2	2	6	0	0	1	0	1	1	0	1		2	1	2	3	1	2	2	2	2	6	0	0	1	0	1	1	0	1
2	1	2	3	1	1	1	1	2	5	0	0	1	0	1	1	1	1	0	2	1	2	3	1	1	1	1	2	5	0	0	1	0	1	1	1	1	0	0	0	0	1	15	2	1	0	0	3	3	3
2	1	2	3	1	1	2	1	2	6	0	0	1	0	1	0	1	1	1	2	1	2	3	1	1	2	1	2	6	0	0	1	0	1	0	1	1	1	2	1	4	3	24	2	2	2	4	0	0	2
2	1	2	3	1	1	1	1	2	5	0	0	1	0	1	1	1	1	0	2	1	2	3	1	1	1	1	2	5	0	0	1	0	1	1	1	1	0	0	0	2	1	7	0	0	0	2	0	0	2
2	1	2	3	1	1	2	1	2	6	0	0	1	0	1	0	1	1	0	2	1	2	3	1	1	2	1	2	6	0	0	1	0	1	0	1	1	0	0	0	1	0	3	0	0	0	0	0	1	1
2	1	2	3	1	1	2	1	2	6	0	0	1	0	1	0	1	1	0	2	1	2	3	1	1	2	1	2	6	0	0	1	0	1	0	1	1	0	0	0	0	0	0	0	0	0	0	0	0	0
2	1	2	3	1	1	1	1	2	7	0	0	1	0	0	0	1	0	0	2	1	2	3	1	1	1	1	2	7	0	0	1	0	0	0	1	0	0	0	0	0	0	0	0	0	0	0	0	0	0
2	1	2	3	1	1	2	1	2	5	0	0	1	0	1	1	1	1	0	2	1	2	3	1	1	2	1	2	5	0	0	1	0	1	1	1	1	0	0	0	1	0	1	0	0	0	0	0	0	0
2	1	2	3	1	1	1	1	2	5	0	0	1	0	1	1	1	1	0	2	1	2	3	1	1	1	1	2	5	0	0	1	0	1	1	1	1	0	0	0	2	0	9	2	2	0	2	0	0	1
2	1	2	3	1	1	2	1	2	5	0	0	1	0	1	1	1	1	0	2	1	2	3	1	1	2	1	2	5	0	0	1	0	1	1	1	1	0	0	0	1	2	7	0	0	0	1	0	2	1
2	1	2	3	1	1	2	1	2	5	0	0	1	0	1	1	1	1	0	2	1	2	3	1	1	2	1	2	5	0	0	1	0	1	1	1	1	0	0	0	2	2	13	1	1	1	3	0	0	2
2	1	2	3	1	1	1	1	2	5	0	0	1	0	1	1	1	1	0	2	1	2	3	1	1	1	1	2	5	0	0	1	0	1	1	1	1	0	0	0	0	0	1	0	0	0	0	0	0	1
2	1	2	3	1	1	1	1	2	5	0	0	1	0	1	1	1	1	0	2	1	2	3	1	1	1	1	2	5	0	0	1	0	1	1	1	1	0	0	0	1	1	5	0	0	0	1	0	0	1
2	1	2	3	1	2	1	1	2	5	0	0	1	0	1	1	1	1	0	2	1	2	3	1	2	1	1	2	5	0	0	1	0	1	1	1	1	0	0	0	0	2	5	0	1	0	0	0	0	0
2	1	2	3	1	1	1	1	2	5	0	0	1	0	1	1	1	1	0	2	1	2	3	1	1	1	1	2	5	0	0	1	0	1	1	1	1	0	0	0	3	1	19	1	3	1	3	1	1	3
2	1	2	3	1	1	1	1	2	5	0	0	1	0	1	1	1	1	0	2	1	2	3	1	1	1	1	2	5	0	0	1	0	1	1	1	1	0	0	0	0	1	18	2	1	2	3	2	3	3
2	1	2	3	1	1	1	1	2	5	0	0	1	0	1	1	1	1	0	2	1	2	3	1	1	1	1	2	5	0	0	1	0	1	1	1	1	0	0	0	1	1	8	0	1	1	0	1	1	2
2	1	2	3	1	1	1	1	2	5	0	0	1	0	1	1	1	1	0	2	1	2	3	1	1	1	1	2	5	0	0	1	0	1	1	1	1	0	0	2	2	0	9	0	0	2	0	0	0	2
2	1	2	3	1	1	1	1	2	5	0	0	1	0	1	1	1	1	0	2	1	2	3	1	1	1	1	2	5	0	0	1	0	1	1	1	1	0	0	0	1	1	5	0	1	0	1	0	0	0
2	1	2	3	1	1	1	1	2	5	0	0	1	0	1	1	1	1	0	2	1	2	3	1	1	1	1	2	5	0	0	1	0	1	1	1	1	0	1	1	1	1	10	1	1	0	1	0	1	1
2	1	2	3	1	2	2	2	2	7	0	0	1	0	1	0	0	0	0	2	1	2	3	1	2	2	2	2	7	0	0	1	0	1	0	0	0	0	0	0	1	2	13	0	2	0	2	1	1	3
2	1	2	3	1	1	1	1	2	5	0	0	1	0	1	1	1	1	0	2	1	2	3	1	1	1	1	2	5	0	0	1	0	1	1	1	1	0	0	0	1	0	6	0	1	0	2	0	0	2
2	1	2	3	1	1	2	1	2	5	0	0	1	0	1	1	1	1	0	2	1	2	3	1	1	2	1	2	5	0	0	1	0	1	1	1	1	0	0	0	0	0	0	0	0	0	0	0	0	0
2	1	2	3	1	1	2	1	2	5	0	0	1	0	1	1	1	1	0	2	1	2	3	1	1	2	1	2	5	0	0	1	0	1	1	1	1	0	0	0	1	1	12	0	2	1	1	0	1	3
2	1	2	3	1	1	2	1	2	5	0	0	1	0	1	1	1	1	0	2	1	2	3	1	1	2	1	2	5	0	0	1	0	1	1	1	1	0	0	0	0	0	9	1	1	0	2	1	1	1
2	1	2	3	1	1	1	1	2	5	0	0	1	0	1	1	1	1	0	2	1	2	3	1	1	1	1	2	5	0	0	1	0	1	1	1	1	0	0	0	0	0	2	0	0	0	1	0	0	1
2	1	2	3	1	2	2	2	2	8	0	0	1	0	0	0	0	0	0	2	1	2	3	1	2	2	2	2	8	0	0	1	0	0	0	0	0	0	1	1	1	1	12	1	1	1	1	1	1	1
2	1	2	3	1	1	1	1	2	5	0	0	1	0	1	1	1	1	0	2	1	2	3	1	1	1	1	2	5	0	0	1	0	1	1	1	1	0	0	0	0	0	0	0	0	0	0	0	0	0
2	1	2	3	1	1	1	1	2	5	0	0	1	0	1	1	1	1	0	2	1	2	3	1	1	1	1	2	5	0	0	1	0	1	1	1	1	0	0	0	0	0	0	0	0	0	0	0	0	0
2	1	2	3	1	2	2	2	2	7	0	0	1	0	0	1	0	0	0	2	1	2	3	1	2	2	2	2	7	0	0	1	0	0	1	0	0	0	0	0	0	0	0	0	0	0	0	0	0	0
2	1	2	3	1	1	1	1	2	5	0	0	1	0	1	1	1	1	0	2	1	2	3	1	1	1	1	2	5	0	0	1	0	1	1	1	1	0	0	0	0	0	2	0	0	0	2	0	0	0
2	1	2	3	1	1	2	1	2	6	0	0	1	0	1	0	1	1	0	2	1	2	3	1	1	2	1	2	6	0	0	1	0	1	0	1	1	0	0	0	0	0	0	0	0	0	0	0	0	0
2	1	2	3	1	1	1	1	2	5	0	0	1	0	1	1	1	1	0	2	1	2	3	1	1	1	1	2	5	0	0	1	0	1	1	1	1	0	0	0	0	0	0	0	0	0	0	0	0	0
2	1	2	3	1	1	2	1	2	6	0	0	1	0	1	0	1	1	1	2	1	2	3	1	1	2	1	2	6	0	0	1	0	1	0	1	1	1	2	1	2	3	21	2	4	2	2	0	0	2
2	1	2	3	1	1	1	1	2	5	0	0	1	0	1	1	1	1	0	2	1	2	3	1	1	1	1	2	5	0	0	1	0	1	1	1	1	0	1	1	1	1	13	1	1	1	1	1	1	1
2	1	2	3	1	1	1	1	2	5	0	0	1	0	1	1	1	1	0	2	1	2	3	1	1	1	1	2	5	0	0	1	0	1	1	1	1	0	0	0	0	1	16	3	3	0	1	3	3	1
2	1	2	3	1	1	1	1	2	5	0	0	1	0	1	1	1	1	0	2	1	2	3	1	1	1	1	2	5	0	0	1	0	1	1	1	1	0	0	0	1	0	3	0	0	0	1	0	0	1
2	1	2	3	1	1	2	1	2	7	0	0	1	0	0	0	1	0	0	2	1	2	3	1	1	2	1	2	7	0	0	1	0	0	0	1	0	0	0	0	3	2	10	1	0	1	1	0	0	1
2	1	2	3	1	1	2	1	2	6	0	0	1	0	1	0	1	1		2	1	2	3	1	1	2	1	2	6	0	0	1	0	1	0	1	1
2	2	1	2	2	1	1	1	2	6	0	1	0	0	0	1	1	1	0	2	2	1	2	2	1	1	1	2	6	0	1	0	0	0	1	1	1	0	0	0	0	0	1	0	0	0	0	0	0	1
2	1	2	3	1	1	1	1	2	5	0	0	1	0	1	1	1	1	0	2	1	2	3	1	1	1	1	2	5	0	0	1	0	1	1	1	1	0	0	0	0	0	3	1	0	2	0	0	0	0
2	1	2	3	1	1	1	1	2	6	0	0	1	0	1	0	1	1	0	2	1	2	3	1	1	1	1	2	6	0	0	1	0	1	0	1	1	0	0	0	2	0	6	0	0	0	0	0	0	2
2	1	2	3	1	1	1	1	2	5	0	0	1	0	1	1	1	1	0	2	1	2	3	1	1	1	1	2	5	0	0	1	0	1	1	1	1	0	0	0	1	0	6	0	1	0	2	0	0	2
2	1	2	3	1	1	1	1	2	5	0	0	1	0	1	1	1	1	0	2	1	2	3	1	1	1	1	2	5	0	0	1	0	1	1	1	1	0	0	0	0	1	11	2	0	2	2	0	2	2
2	2	1	2	2	1	2	1	2	5	0	1	0	0	1	1	1	1	0	2	2	1	2	2	1	2	1	2	5	0	1	0	0	1	1	1	1	0	2	1	1	2	18	2	2	2	2	0	0	2
2	1	2	3	1	1	1	1	2	5	0	0	1	0	1	1	1	1	0	2	1	2	3	1	1	1	1	2	5	0	0	1	0	1	1	1	1	0	0	0	0	0	3	0	1	0	1	0	0	0
2	1	2	3	1	2	2	2	2	7	0	0	1	0	1	0	0	0		2	1	2	3	1	2	2	2	2	7	0	0	1	0	1	0	0	0
2	2	1	2	2	1	1	1	2	5	0	1	0	0	1	1	1	1	0	2	2	1	2	2	1	1	1	2	5	0	1	0	0	1	1	1	1	0	0	0	0	0	0	0	0	0	0	0	0	0
2	1	2	3	1	1	2	1	2	5	0	0	1	0	1	1	1	1	0	2	1	2	3	1	1	2	1	2	5	0	0	1	0	1	1	1	1	0	0	0	0	0	1	0	0	0	1	0	0	0
2	1	2	3	1	1	2	1	2	6	0	0	1	0	1	0	1	1	0	2	1	2	3	1	1	2	1	2	6	0	0	1	0	1	0	1	1	0	0	0	0	0	4	1	0	0	1	0	0	1
2	1	2	3	1	1	1	1	2	6	0	0	1	0	1	0	1	1	0	2	1	2	3	1	1	1	1	2	6	0	0	1	0	1	0	1	1	0	0	0	0	0	0	0	0	0	0	0	0	0
2	1	2	3	1	1	2	1	2	6	0	0	1	0	1	0	1	1	0	2	1	2	3	1	1	2	1	2	6	0	0	1	0	1	0	1	1	0	0	0	0	1	4	1	0	0	1	0	0	1
2	1	2	3	1	1	2	1	2	7	0	0	1	0	0	0	1	0	0	2	1	2	3	1	1	2	1	2	7	0	0	1	0	0	0	1	0	0	0	0	0	0	0	0	0	0	0	0	0	0
2	1	2	3	1	2	2	2	2	7	0	0	1	0	1	0	0	0	0	2	1	2	3	1	2	2	2	2	7	0	0	1	0	1	0	0	0	0	0	0	0	0	0	0	0	0	0	0	0	0
2	2	1	2	2	1	2	1	2	5	0	1	0	0	1	1	1	1	0	2	2	1	2	2	1	2	1	2	5	0	1	0	0	1	1	1	1	0	1	0	0	0	3	0	0	0	1	0	0	1
2	1	2	3	1	1	2	1	2	6	0	0	1	0	0	1	1	1		2	1	2	3	1	1	2	1	2	6	0	0	1	0	0	1	1	1		0	0	4	2			4	0	4	4	4	1
2	1	2	3	1	1	1	1	2	5	0	0	1	0	1	1	1	1	0	2	1	2	3	1	1	1	1	2	5	0	0	1	0	1	1	1	1	0	0	0	0	0	18	3	3	0	3	2	2	3
2	1	2	3	1	1	1	1	2	5	0	0	1	0	1	1	1	1	0	2	1	2	3	1	1	1	1	2	5	0	0	1	0	1	1	1	1	0	0	0	4	3	18	1	3	0	4	0	0	3
2	1	2	3	1	1	2	1	2	5	0	0	1	0	1	1	1	1	1	2	1	2	3	1	1	2	1	2	5	0	0	1	0	1	1	1	1	1	2	2	3	3	34	4	4	2	3	2	2	3
2	1	2	3	1	2	2	2	2	7	0	0	1	0	1	0	0	0	1	2	1	2	3	1	2	2	2	2	7	0	0	1	0	1	0	0	0	1	1	1	2	2	21	2	2	1	2	2	2	2
2	1	2	3	1	1	2	1	2	6	0	0	1	0	1	0	1	1	0	2	1	2	3	1	1	2	1	2	6	0	0	1	0	1	0	1	1	0	0	0	0	1	10	1	1	0	2	1	1	2
2	2	1	2	2	1	1	1	2	6	0	1	0	0	1	0	1	1	0	2	2	1	2	2	1	1	1	2	6	0	1	0	0	1	0	1	1	0	0	0	1	1	10	1	1	1	1	1	1	1
2	1	2	3	1	1	1	1	2	5	0	0	1	0	1	1	1	1	0	2	1	2	3	1	1	1	1	2	5	0	0	1	0	1	1	1	1	0	0	0	3	3	18	3	1	1	1	0	0	4
2	1	2	3	1	1	2	1	2	5	0	0	1	0	1	1	1	1		2	1	2	3	1	1	2	1	2	5	0	0	1	0	1	1	1	1
2	1	2	3	1	1	1	1	2	6	0	0	1	0	1	0	1	1	0	2	1	2	3	1	1	1	1	2	6	0	0	1	0	1	0	1	1	0	0	0	0	0	7	1	2	0	2	0	0	2
2	1	2	3	1	1	1	1	2	5	0	0	1	0	1	1	1	1		2	1	2	3	1	1	1	1	2	5	0	0	1	0	1	1	1	1
2	1	2	3	1	1	2	1	2	7	0	0	1	0	0	0	1	0	0	2	1	2	3	1	1	2	1	2	7	0	0	1	0	0	0	1	0	0	0	0	2	2	12	3	4	1	0	0	0	0
2	1	2	3	1	1	2	1	2	6	0	0	1	0	1	0	1	1	0	2	1	2	3	1	1	2	1	2	6	0	0	1	0	1	0	1	1	0	0	0	2	1	5	1	0	0	0	0	0	1
2	1	2	3	1	2	2	2	2	8	0	0	1	0	0	0	0	0		2	1	2	3	1	2	2	2	2	8	0	0	1	0	0	0	0	0
2	1	2	3	1	1	1	1	2	5	0	0	1	0	1	1	1	1	0	2	1	2	3	1	1	1	1	2	5	0	0	1	0	1	1	1	1	0	0	0	2	0	12	2	2	0	3	0	0	3
2	1	2	3	1	1	1	1	2	5	0	0	1	0	1	1	1	1	0	2	1	2	3	1	1	1	1	2	5	0	0	1	0	1	1	1	1	0	0	0	0	2	5	0	0	0	0	1	2	0
2	1	2	3	1	1	2	1	2	5	0	0	1	0	1	1	1	1	0	2	1	2	3	1	1	2	1	2	5	0	0	1	0	1	1	1	1	0	0	0	2	1	8	1	0	1	1	0	0	1
2	1	2	3	1	1	2	1	2	5	0	0	1	0	1	1	1	1	0	2	1	2	3	1	1	2	1	2	5	0	0	1	0	1	1	1	1	0	0	0	0	0	0	0	0	0	0	0	0	0
2	1	2	3	1	1	2	1	2	5	0	0	1	0	1	1	1	1	1	2	1	2	3	1	1	2	1	2	5	0	0	1	0	1	1	1	1	1	0	0	3	2	22	2	4	1	4	0	2	4
2	2	1	2	2	1	2	1	2	6	0	1	0	0	1	0	1	1	0	2	2	1	2	2	1	2	1	2	6	0	1	0	0	1	0	1	1	0	1	1	1	1	10	1	1	1	1	0	0	1
2	1	2	3	1	1	1	1	2	5	0	0	1	0	1	1	1	1	0	2	1	2	3	1	1	1	1	2	5	0	0	1	0	1	1	1	1	0	1	1	0	1	12	1	0	0	1	2	2	1
2	1	2	3	1	1	2	1	2	6	0	0	1	0	1	0	1	1		2	1	2	3	1	1	2	1	2	6	0	0	1	0	1	0	1	1
2	1	2	3	1	1	2	1	2	7	0	0	1	0	0	0	1	0		2	1	2	3	1	1	2	1	2	7	0	0	1	0	0	0	1	0
2	1	2	3	1	1	1	1	2	5	0	0	1	0	1	1	1	1	0	2	1	2	3	1	1	1	1	2	5	0	0	1	0	1	1	1	1	0	0	0	0	0	0	0	0	0	0	0	0	0
2	1	2	3	1	1	2	1	2	5	0	0	1	0	1	1	1	1	0	2	1	2	3	1	1	2	1	2	5	0	0	1	0	1	1	1	1	0	0	0	2	1	11	1	1	1	2	0	0	1
2	1	2	3	1	1	2	1	2	6	0	0	1	0	1	0	1	1		2	1	2	3	1	1	2	1	2	6	0	0	1	0	1	0	1	1
2	1	2	3	1	1	1	1	2	6	0	0	1	0	1	0	1	1	0	2	1	2	3	1	1	1	1	2	6	0	0	1	0	1	0	1	1	0	0	0	1	1	11	1	1	1	2	1	0	2
2	1	2	3	1	2	2	2	2	8	0	0	1	0	0	0	0	0		2	1	2	3	1	2	2	2	2	8	0	0	1	0	0	0	0	0
2	1	2	3	1	1	1	1	2	5	0	0	1	0	1	1	1	1		2	1	2	3	1	1	1	1	2	5	0	0	1	0	1	1	1	1		0	1	3	1			4	0	4	0	0	4
2	1	2	3	1	1	2	1	2	5	0	0	1	0	1	1	1	1	0	2	1	2	3	1	1	2	1	2	5	0	0	1	0	1	1	1	1	0	0	0	0	0	1	0	0	0	0	0	0	0
2	1	2	3	1	1	1	1	2	5	0	0	1	0	1	1	1	1	0	2	1	2	3	1	1	1	1	2	5	0	0	1	0	1	1	1	1	0	0	0	0	1	12	0	3	0	3	2	1	2
2	1	2	3	1	1	1	1	2	5	0	0	1	0	1	1	1	1	0	2	1	2	3	1	1	1	1	2	5	0	0	1	0	1	1	1	1	0	0	0	2	1	16	1	4	1	2	0	2	2
2	1	2	3	1	1	1	1	2	5	0	0	1	0	1	1	1	1	0	2	1	2	3	1	1	1	1	2	5	0	0	1	0	1	1	1	1	0	0	0	2	0	7	0	1	0	2	0	0	1
2	1	2	3	1	1	1	1	2	5	0	0	1	0	1	1	1	1	0	2	1	2	3	1	1	1	1	2	5	0	0	1	0	1	1	1	1	0	0	0	0	1	4	1	0	0	2	0	0	0
2	1	2	3	1	1	2	1	2	6	0	0	1	0	1	0	1	1		2	1	2	3	1	1	2	1	2	6	0	0	1	0	1	0	1	1
2	1	2	3	1	2	2	2	2	7	0	0	1	0	1	0	0	0	0	2	1	2	3	1	2	2	2	2	7	0	0	1	0	1	0	0	0	0	1	1	1	1	12	1	1	1	1	1	1	1
2	1	2	3	1	1	2	1	2	6	0	0	1	0	0	1	1	1	0	2	1	2	3	1	1	2	1	2	6	0	0	1	0	0	1	1	1	0	0	0	0	0	5	2	0	0	0	0	0	3
2	1	2	3	1	2	2	2	2	6	0	0	1	0	1	1	0	1	0	2	1	2	3	1	2	2	2	2	6	0	0	1	0	1	1	0	1	0	0	0	0	0	0	0	0	0	0	0	0	0
2	1	2	3	1	2	2	2	2	7	0	0	1	0	1	0	0	0		2	1	2	3	1	2	2	2	2	7	0	0	1	0	1	0	0	0
2	1	2	3	1	1	1	1	2	5	0	0	1	0	1	1	1	1	0	2	1	2	3	1	1	1	1	2	5	0	0	1	0	1	1	1	1	0	0	0	0	1	5	0	1	0	1	0	0	1
2	1	2	3	1	1	1	1	2	5	0	0	1	0	1	1	1	1	0	2	1	2	3	1	1	1	1	2	5	0	0	1	0	1	1	1	1	0	0	0	0	2	6	1	0	0	0	0	0	1
2	1	2	3	1	1	1	1	2	5	0	0	1	0	1	1	1	1	0	2	1	2	3	1	1	1	1	2	5	0	0	1	0	1	1	1	1	0	0	0	2	2	8	0	0	0	2	0	0	2
2	1	2	3	1	1	1	1	2	7	0	0	1	0	0	0	1	0		2	1	2	3	1	1	1	1	2	7	0	0	1	0	0	0	1	0
2	1	2	3	1	1	2	1	2	7	0	0	1	0	0	0	1	0	0	2	1	2	3	1	1	2	1	2	7	0	0	1	0	0	0	1	0	0	0	0	1	0	2	0	0	1	0	0	0	0
2	1	2	3	1	1	2	1	2	5	0	0	1	0	1	1	1	1	0	2	1	2	3	1	1	2	1	2	5	0	0	1	0	1	1	1	1	0	0	0	1	0	6	1	0	0	0	0	0	4
2	1	2	3	1	1	1	1	2	5	0	0	1	0	1	1	1	1		2	1	2	3	1	1	1	1	2	5	0	0	1	0	1	1	1	1		0	0	4			2	4	2	4	2	2	3
2	1	2	3	1	2	2	2	2	7	0	0	1	0	1	0	0	0	1	2	1	2	3	1	2	2	2	2	7	0	0	1	0	1	0	0	0	1	2	2	2	2	22	2	2	2	2	1	1	2
2	1	2	3	1	1	2	1	2	6	0	0	1	0	0	1	1	1	0	2	1	2	3	1	1	2	1	2	6	0	0	1	0	0	1	1	1	0	0	0	0	0	15	1	3	0	1	3	3	3
2	1	2	3	1	1	2	1	2	6	0	0	1	0	1	0	1	1	0	2	1	2	3	1	1	2	1	2	6	0	0	1	0	1	0	1	1	0	0	0	0	0	1	0	0	0	1	0	0	0
2	1	2	3	1	1	2	1	2	5	0	0	1	0	1	1	1	1	0	2	1	2	3	1	1	2	1	2	5	0	0	1	0	1	1	1	1	0	0	0	0	1	4	0	0	1	1	0	0	0
2	1	2	3	1	2	2	2	2	7	0	0	1	0	1	0	0	0	0	2	1	2	3	1	2	2	2	2	7	0	0	1	0	1	0	0	0	0	1	1	1	1	13	1	1	1	1	1	1	2
2	1	2	3	1	1	1	1	2	5	0	0	1	0	1	1	1	1	0	2	1	2	3	1	1	1	1	2	5	0	0	1	0	1	1	1	1	0	0	0	0	0	1	0	0	0	0	0	0	1
2	1	2	3	1	2	2	2	2	7	0	0	1	0	1	0	0	0	0	2	1	2	3	1	2	2	2	2	7	0	0	1	0	1	0	0	0	0	0	0	0	0	2	0	0	1	0	0	0	1
2	1	2	3	1	1	1	1	2	5	0	0	1	0	1	1	1	1		2	1	2	3	1	1	1	1	2	5	0	0	1	0	1	1	1	1		0	0	0	0		0	0	0		0	0	0
2	1	2	3	1	1	2	1	2	5	0	0	1	0	1	1	1	1		2	1	2	3	1	1	2	1	2	5	0	0	1	0	1	1	1	1
2	1	2	3	1	1	2	1	2	5	0	0	1	0	1	1	1	1	0	2	1	2	3	1	1	2	1	2	5	0	0	1	0	1	1	1	1	0	0	0	1	3	6	0	0	1	0	0	0	1
2	1	2	3	1	1	2	1	2	6	0	0	1	0	1	0	1	1	0	2	1	2	3	1	1	2	1	2	6	0	0	1	0	1	0	1	1	0	0	0	1	1	6	0	2	1	1	0	0	0
2	1	2	3	1	1	2	1	2	6	0	0	1	0	0	1	1	1		2	1	2	3	1	1	2	1	2	6	0	0	1	0	0	1	1	1
2	1	2	3	1	1	1	1	2	5	0	0	1	0	1	1	1	1	1	2	1	2	3	1	1	1	1	2	5	0	0	1	0	1	1	1	1	1	0	0	2	1	22	2	2	2	1	4	2	3
2	1	2	3	1	1	2	1	2	5	0	0	1	0	1	1	1	1		2	1	2	3	1	1	2	1	2	5	0	0	1	0	1	1	1	1
2	1	2	3	1	1	1	1	2	6	0	0	1	0	1	0	1	1	0	2	1	2	3	1	1	1	1	2	6	0	0	1	0	1	0	1	1	0	0	0	0	0	0	0	0	0	0	0	0	0
2	1	2	3	1	1	1	1	2	5	0	0	1	0	1	1	1	1		2	1	2	3	1	1	1	1	2	5	0	0	1	0	1	1	1	1		1	1		0		3	4	3	4	3	0	4
2	1	2	3	1	1	1	1	2	6	0	0	1	0	0	1	1	1		2	1	2	3	1	1	1	1	2	6	0	0	1	0	0	1	1	1
2	1	2	3	1	1	2	1	2	6	0	0	1	0	1	0	1	1	0	2	1	2	3	1	1	2	1	2	6	0	0	1	0	1	0	1	1	0	0	0	0	0	0	0	0	0	0	0	0	0
2	1	2	3	1	1	2	1	2	5	0	0	1	0	1	1	1	1	0	2	1	2	3	1	1	2	1	2	5	0	0	1	0	1	1	1	1	0	0	0	2	0	4	1	0	1	0	0	0	0
2	1	2	3	1	1	2	1	2	6	0	0	1	0	1	0	1	1		2	1	2	3	1	1	2	1	2	6	0	0	1	0	1	0	1	1
2	1	2	3	1	1	2	1	2	5	0	0	1	0	1	1	1	1	0	2	1	2	3	1	1	2	1	2	5	0	0	1	0	1	1	1	1	0	0	0	0	0	0	0	0	0	0	0	0	0
2	1	2	3	1	1	2	1	2	5	0	0	1	0	1	1	1	1	0	2	1	2	3	1	1	2	1	2	5	0	0	1	0	1	1	1	1	0	0	0	1	0	4	0	0	0	1	0	0	1
2	1	2	3	1	1	2	1	2	5	0	0	1	0	1	1	1	1	0	2	1	2	3	1	1	2	1	2	5	0	0	1	0	1	1	1	1	0	0	0	2	1	5	0	0	0	0	0	0	0
2	1	2	3	1	2	2	2	2	7	0	0	1	0	1	0	0	0	0	2	1	2	3	1	2	2	2	2	7	0	0	1	0	1	0	0	0	0	1	1	1	1	9	1	1	1	1	0	0	1
2	1	2	3	1	1	2	1	2	5	0	0	1	0	1	1	1	1	0	2	1	2	3	1	1	2	1	2	5	0	0	1	0	1	1	1	1	0	0	0	0	2	7	1	0	0	2	0	0	1
2	1	2	3	1	1	1	1	2	6	0	0	1	0	0	1	1	1	0	2	1	2	3	1	1	1	1	2	6	0	0	1	0	0	1	1	1	0	0	0	2	2	9	0	0	1	2	0	0	1
2	1	2	3	1	1	2	1	2	5	0	0	1	0	1	1	1	1		2	1	2	3	1	1	2	1	2	5	0	0	1	0	1	1	1	1		0		2	1		0	0	1	4	0	0	2
2	1	2	3	1	1	2	1	2	5	0	0	1	0	1	1	1	1	0	2	1	2	3	1	1	2	1	2	5	0	0	1	0	1	1	1	1	0	0	0	0	0	8	0	0	1	2	1	1	1
2	1	2	3	1	1	1	1	2	5	0	0	1	0	1	1	1	1	0	2	1	2	3	1	1	1	1	2	5	0	0	1	0	1	1	1	1	0	0	0	0	0	2	0	0	0	1	0	0	0
2	1	2	3	1	1	1	1	2	5	0	0	1	0	1	1	1	1	0	2	1	2	3	1	1	1	1	2	5	0	0	1	0	1	1	1	1	0	1	0	2	2	14	2	0	0	1	0	0	3
2	1	2	3	1	1	1	1	2	5	0	0	1	0	1	1	1	1	0	2	1	2	3	1	1	1	1	2	5	0	0	1	0	1	1	1	1	0	0	0	0	1	15	1	2	1	4	2	1	2
2	1	2	3	1	1	1	1	2	5	0	0	1	0	1	1	1	1	0	2	1	2	3	1	1	1	1	2	5	0	0	1	0	1	1	1	1	0	0	0	0	1	9	1	3	0	1	0	0	3
2	1	2	3	1	1	1	1	2	5	0	0	1	0	1	1	1	1	1	2	1	2	3	1	1	1	1	2	5	0	0	1	0	1	1	1	1	1	0	0	3	2	21	4	4	1	4	0	1	2
2	1	2	3	1	1	2	1	2	5	0	0	1	0	1	1	1	1	0	2	1	2	3	1	1	2	1	2	5	0	0	1	0	1	1	1	1	0	0	0	0	0	0	0	0	0	0	0	0	0
2	1	2	3	1	1	1	1	2	5	0	0	1	0	1	1	1	1	0	2	1	2	3	1	1	1	1	2	5	0	0	1	0	1	1	1	1	0	0	0	2	0	4	0	0	0	1	0	0	0
2	1	2	3	1	1	2	1	2	6	0	0	1	0	1	0	1	1	0	2	1	2	3	1	1	2	1	2	6	0	0	1	0	1	0	1	1	0	0	2	0	0	9	1	2	1	0	0	0	1
2	1	2	3	1	1	2	1	2	6	0	0	1	0	0	1	1	1	0	2	1	2	3	1	1	2	1	2	6	0	0	1	0	0	1	1	1	0	0	0	0	1	6	2	0	0	0	0	0	3
2	1	2	3	1	2	2	2	2	7	0	0	1	0	1	0	0	0	0	2	1	2	3	1	2	2	2	2	7	0	0	1	0	1	0	0	0	0	0	0	1	1	9	0	1	1	1	1	1	1
2	1	2	3	1	1	1	1	2	5	0	0	1	0	1	1	1	1	0	2	1	2	3	1	1	1	1	2	5	0	0	1	0	1	1	1	1	0	0	0	0	0	0	0	0	0	0	0	0	0
2	1	2	3	1	1	1	1	2	5	0	0	1	0	1	1	1	1	0	2	1	2	3	1	1	1	1	2	5	0	0	1	0	1	1	1	1	0	0	0	0	0	1	0	0	0	1	0	0	0
2	1	2	3	1	1	2	1	2	6	0	0	1	0	0	1	1	1	0	2	1	2	3	1	1	2	1	2	6	0	0	1	0	0	1	1	1	0	0	0	0	0	4	0	0	0	1	1	1	0
2	1	2	3	1	1	1	1	2	6	0	0	1	0	1	0	1	1		2	1	2	3	1	1	1	1	2	6	0	0	1	0	1	0	1	1
2	1	2	3	1	1	1	1	2	6	0	0	1	0	1	0	1	1	0	2	1	2	3	1	1	1	1	2	6	0	0	1	0	1	0	1	1	0	0	0	2	1	16	1	2	2	2	1	1	2
2	1	2	3	1	1	2	1	2	5	0	0	1	0	1	1	1	1	0	2	1	2	3	1	1	2	1	2	5	0	0	1	0	1	1	1	1	0	0	0	2	0	5	0	0	0	1	0	0	2
2	1	2	3	1	1	2	1	2	5	0	0	1	0	1	1	1	1	1	2	1	2	3	1	1	2	1	2	5	0	0	1	0	1	1	1	1	1	3	2	4	4	32	2	4	2	4	1	1	3
2	1	2	3	1	1	1	1	2	5	0	0	1	0	1	1	1	1	0	2	1	2	3	1	1	1	1	2	5	0	0	1	0	1	1	1	1	0	0	0	0	0	4	0	0	0	0	2	0	2
2	1	2	3	1	1	2	1	2	6	0	0	1	0	1	0	1	1	0	2	1	2	3	1	1	2	1	2	6	0	0	1	0	1	0	1	1	0	0	0	3	3	14	3	0	1	0	0	0	4
2	1	2	3	1	1	2	1	2	6	0	0	1	0	1	0	1	1	0	2	1	2	3	1	1	2	1	2	6	0	0	1	0	1	0	1	1	0	0	0	2	1	6	0	0	0	0	0	0	2
2	1	2	3	1	1	2	1	2	5	0	0	1	0	1	1	1	1	0	2	1	2	3	1	1	2	1	2	5	0	0	1	0	1	1	1	1	0	0	0	2	1	6	0	0	0	0	0	0	3
2	1	2	3	1	2	2	2	2	8	0	0	1	0	0	0	0	0	0	2	1	2	3	1	2	2	2	2	8	0	0	1	0	0	0	0	0	0	1	1	1	1	12	1	1	1	1	1	1	1
2	2	1	2	2	1	2	1	2	5	0	1	0	0	1	1	1	1		2	2	1	2	2	1	2	1	2	5	0	1	0	0	1	1	1	1
2	1	2	3	1	1	1	1	2	5	0	0	1	0	1	1	1	1	0	2	1	2	3	1	1	1	1	2	5	0	0	1	0	1	1	1	1	0	0	0	1	1	8	0	1	1	1	0	0	1
2	1	2	3	1	1	2	1	2	6	0	0	1	0	0	1	1	1	1	2	1	2	3	1	1	2	1	2	6	0	0	1	0	0	1	1	1	1	0	0	3	0	22	3	3	3	0	3	3	3
2	1	2	3	1	1	1	1	2	5	0	0	1	0	1	1	1	1	0	2	1	2	3	1	1	1	1	2	5	0	0	1	0	1	1	1	1	0	0	0	0	0	6	0	2	0	1	1	1	0
2	1	2	3	1	1	2	1	2	6	0	0	1	0	1	0	1	1	0	2	1	2	3	1	1	2	1	2	6	0	0	1	0	1	0	1	1	0	0	0	1	2	3	0	0	0	0	0	0	0
2	1	2	3	1	1	1	1	2	5	0	0	1	0	1	1	1	1	0	2	1	2	3	1	1	1	1	2	5	0	0	1	0	1	1	1	1	0	0	0	0	0	0	0	0	0	0	0	0	0
2	1	2	3	1	1	2	1	2	6	0	0	1	0	1	0	1	1	0	2	1	2	3	1	1	2	1	2	6	0	0	1	0	1	0	1	1	0	0	0	0	0	3	0	0	0	0	0	0	3
2	1	2	3	1	2	2	2	2	7	0	0	1	0	1	0	0	0	0	2	1	2	3	1	2	2	2	2	7	0	0	1	0	1	0	0	0	0	1	1	1	1	13	1	1	1	1	1	1	2
2	1	2	3	1	1	2	1	2	5	0	0	1	0	1	1	1	1	0	2	1	2	3	1	1	2	1	2	5	0	0	1	0	1	1	1	1	0	0	0	1	2	11	1	0	1	3	0	0	2
2	1	2	3	1	1	1	1	2	5	0	0	1	0	1	1	1	1	0	2	1	2	3	1	1	1	1	2	5	0	0	1	0	1	1	1	1	0	0	0	0	1	10	1	1	2	2	0	0	1
2	1	2	3	1	2	2	2	2	7	0	0	1	0	1	0	0	0		2	1	2	3	1	2	2	2	2	7	0	0	1	0	1	0	0	0
2	1	2	3	1	1	2	1	2	6	0	0	1	0	1	0	1	1		2	1	2	3	1	1	2	1	2	6	0	0	1	0	1	0	1	1
2	1	2	3	1	1	2	1	2	6	0	0	1	0	0	1	1	1	0	2	1	2	3	1	1	2	1	2	6	0	0	1	0	0	1	1	1	0	0	0	1	1	9	1	2	0	1	0	0	2
2	1	2	3	1	1	1	1	2	5	0	0	1	0	1	1	1	1	0	2	1	2	3	1	1	1	1	2	5	0	0	1	0	1	1	1	1	0	0	0	0	1	3	0	0	0	1	0	1	0
2	1	2	3	1	1	1	1	2	5	0	0	1	0	1	1	1	1	0	2	1	2	3	1	1	1	1	2	5	0	0	1	0	1	1	1	1	0	1	1	1	1	14	2	2	1	2	1	1	1
2	1	2	3	1	1	2	1	2	6	0	0	1	0	0	1	1	1	0	2	1	2	3	1	1	2	1	2	6	0	0	1	0	0	1	1	1	0	0	0	2	0	5	0	0	0	1	1	0	1
2	1	2	3	1	1	2	1	2	6	0	0	1	0	1	0	1	1	0	2	1	2	3	1	1	2	1	2	6	0	0	1	0	1	0	1	1	0	0	0	1	1	6	1	1	0	1	0	0	1
2	1	2	3	1	2	2	2	2	8	0	0	1	0	0	0	0	0		2	1	2	3	1	2	2	2	2	8	0	0	1	0	0	0	0	0
2	1	2	3	1	2	1	1	2	5	0	0	1	0	1	1	1	1	0	2	1	2	3	1	2	1	1	2	5	0	0	1	0	1	1	1	1	0	0	0	0	0	4	0	0	0	0	1	2	1
2	1	2	3	1	1	1	1	2	5	0	0	1	0	1	1	1	1	0	2	1	2	3	1	1	1	1	2	5	0	0	1	0	1	1	1	1	0	0	0	0	0	1	0	0	0	0	1	0	0
2	1	2	3	1	1	2	1	2	6	0	0	1	0	1	0	1	1	0	2	1	2	3	1	1	2	1	2	6	0	0	1	0	1	0	1	1	0	0	3	3	2	13	2	0	1	0	0	0	0
2	1	2	3	1	1	2	1	2	6	0	0	1	0	1	0	1	1		2	1	2	3	1	1	2	1	2	6	0	0	1	0	1	0	1	1
2	2	1	2	2	1	1	1	2	5	0	1	0	0	1	1	1	1		2	2	1	2	2	1	1	1	2	5	0	1	0	0	1	1	1	1
2	1	2	3	1	1	1	1	2	6	0	0	1	0	1	0	1	1		2	1	2	3	1	1	1	1	2	6	0	0	1	0	1	0	1	1
2	1	2	3	1	1	2	1	2	5	0	0	1	0	1	1	1	1	0	2	1	2	3	1	1	2	1	2	5	0	0	1	0	1	1	1	1	0	0	1	3	1	19	1	2	2	2	2	1	2
2	1	2	3	1	1	1	1	2	5	0	0	1	0	1	1	1	1	0	2	1	2	3	1	1	1	1	2	5	0	0	1	0	1	1	1	1	0	0	0	2	1	6	0	0	0	2	0	0	1
2	1	2	3	1	1	2	1	2	5	0	0	1	0	1	1	1	1	0	2	1	2	3	1	1	2	1	2	5	0	0	1	0	1	1	1	1	0	0	0	1	1	16	1	3	1	1	3	2	2
2	1	2	3	1	1	1	1	2	5	0	0	1	0	1	1	1	1	0	2	1	2	3	1	1	1	1	2	5	0	0	1	0	1	1	1	1	0	1	1	1	1	10	1	1	1	1	0	0	1
2	1	2	3	1	1	1	1	2	5	0	0	1	0	1	1	1	1	0	2	1	2	3	1	1	1	1	2	5	0	0	1	0	1	1	1	1	0	0	0	2	1	4	0	0	0	0	0	0	0
2	1	2	3	1	1	2	1	2	5	0	0	1	0	1	1	1	1	0	2	1	2	3	1	1	2	1	2	5	0	0	1	0	1	1	1	1	0	0	0	1	1	7	1	0	0	1	1	1	1
2	1	2	3	1	1	2	1	2	5	0	0	1	0	1	1	1	1	0	2	1	2	3	1	1	2	1	2	5	0	0	1	0	1	1	1	1	0	0	0	0	0	4	0	1	0	1	0	1	0
2	1	2	3	1	1	1	1	2	5	0	0	1	0	1	1	1	1	0	2	1	2	3	1	1	1	1	2	5	0	0	1	0	1	1	1	1	0	0	0	0	0	10	2	1	2	1	0	0	2
2	2	1	2	2	1	2	1	2	6	0	1	0	0	1	0	1	1		2	2	1	2	2	1	2	1	2	6	0	1	0	0	1	0	1	1
2	1	2	3	1	1	1	1	2	5	0	0	1	0	1	1	1	1	0	2	1	2	3	1	1	1	1	2	5	0	0	1	0	1	1	1	1	0	0	0	0	0	1	0	0	0	0	0	0	0
2	1	2	3	1	1	2	1	2	5	0	0	1	0	1	1	1	1	0	2	1	2	3	1	1	2	1	2	5	0	0	1	0	1	1	1	1	0	0	0	0	0	1	0	0	0	1	0	0	0
2	1	2	3	1	1	2	1	2	7	0	0	1	0	0	0	1	0		2	1	2	3	1	1	2	1	2	7	0	0	1	0	0	0	1	0
2	1	2	3	1	1	2	1	2	6	0	0	1	0	1	0	1	1	0	2	1	2	3	1	1	2	1	2	6	0	0	1	0	1	0	1	1	0	0	0	0	0	2	0	0	1	1	0	0	0
2	1	2	3	1	1	2	1	2	5	0	0	1	0	1	1	1	1	0	2	1	2	3	1	1	2	1	2	5	0	0	1	0	1	1	1	1	0	0	0	0	2	19	2	0	0	3	3	3	3
2	1	2	3	1	1	1	1	2	5	0	0	1	0	1	1	1	1	0	2	1	2	3	1	1	1	1	2	5	0	0	1	0	1	1	1	1	0	0	0	0	0	0	0	0	0	0	0	0	0
2	1	2	3	1	2	2	2	2	8	0	0	1	0	0	0	0	0		2	1	2	3	1	2	2	2	2	8	0	0	1	0	0	0	0	0
2	1	2	3	1	1	2	1	2	6	0	0	1	0	1	0	1	1	0	2	1	2	3	1	1	2	1	2	6	0	0	1	0	1	0	1	1	0	1	1	1	1	11	1	1	1	1	1	1	0
2	1	2	3	1	2	2	2	2	8	0	0	1	0	0	0	0	0	0	2	1	2	3	1	2	2	2	2	8	0	0	1	0	0	0	0	0	0	0	0	1	1	5	0	0	0	2	0	0	1
2	1	2	3	1	1	1	1	2	5	0	0	1	0	1	1	1	1		2	1	2	3	1	1	1	1	2	5	0	0	1	0	1	1	1	1
2	1	2	3	1	1	2	1	2	6	0	0	1	0	1	0	1	1	0	2	1	2	3	1	1	2	1	2	6	0	0	1	0	1	0	1	1	0	0	0	0	0	0	0	0	0	0	0	0	0
2	1	2	3	1	1	1	1	2	6	0	0	1	0	0	1	1	1	0	2	1	2	3	1	1	1	1	2	6	0	0	1	0	0	1	1	1	0	0	0	0	0	0	0	0	0	0	0	0	0
2	1	2	3	1	1	1	1	2	5	0	0	1	0	1	1	1	1	1	2	1	2	3	1	1	1	1	2	5	0	0	1	0	1	1	1	1	1	1	1	2	2	23	2	2	2	3	1	1	3
2	1	2	3	1	1	1	1	2	7	0	0	1	0	0	0	1	0	0	2	1	2	3	1	1	1	1	2	7	0	0	1	0	0	0	1	0	0	0	0	0	0	0	0	0	0	0	0	0	0
2	1	2	3	1	1	1	1	2	5	0	0	1	0	1	1	1	1	0	2	1	2	3	1	1	1	1	2	5	0	0	1	0	1	1	1	1	0	0	0	0	0	0	0	0	0	0	0	0	0
2	1	2	3	1	1	1	1	2	5	0	0	1	0	1	1	1	1		2	1	2	3	1	1	1	1	2	5	0	0	1	0	1	1	1	1
2	1	2	3	1	1	2	1	2	6	0	0	1	0	1	0	1	1	0	2	1	2	3	1	1	2	1	2	6	0	0	1	0	1	0	1	1	0	0	0	0	1	13	3	2	1	3	0	0	3
2	1	2	3	1	1	2	1	2	5	0	0	1	0	1	1	1	1		2	1	2	3	1	1	2	1	2	5	0	0	1	0	1	1	1	1
2	1	2	3	1	2	2	2	2	7	0	0	1	0	0	1	0	0	0	2	1	2	3	1	2	2	2	2	7	0	0	1	0	0	1	0	0	0	0	0	0	0	0	0	0	0	0	0	0	0
2	1	2	3	1	1	1	1	2	6	0	0	1	0	1	0	1	1	0	2	1	2	3	1	1	1	1	2	6	0	0	1	0	1	0	1	1	0	0	0	0	0	5	0	1	1	2	0	0	1
2	1	2	3	1	1	2	1	2	6	0	0	1	0	1	0	1	1		2	1	2	3	1	1	2	1	2	6	0	0	1	0	1	0	1	1
2	1	2	3	1	1	1	1	2	6	0	0	1	0	1	0	1	1	0	2	1	2	3	1	1	1	1	2	6	0	0	1	0	1	0	1	1	0	0	0	0	0	1	0	0	0	0	0	0	0
2	1	2	3	1	1	2	1	2	5	0	0	1	0	1	1	1	1	0	2	1	2	3	1	1	2	1	2	5	0	0	1	0	1	1	1	1	0	0	0	1	0	2	0	0	0	1	0	0	0
2	1	2	3	1	1	2	1	2	5	0	0	1	0	1	1	1	1	0	2	1	2	3	1	1	2	1	2	5	0	0	1	0	1	1	1	1	0	0	0	0	0	4	1	1	1	1	0	0	0
2	1	2	3	1	2	2	2	2	7	0	0	1	0	0	1	0	0	0	2	1	2	3	1	2	2	2	2	7	0	0	1	0	0	1	0	0	0	0	0	0	1	11	2	2	1	2	0	1	2
2	1	2	3	1	1	1	1	2	5	0	0	1	0	1	1	1	1	0	2	1	2	3	1	1	1	1	2	5	0	0	1	0	1	1	1	1	0	0	0	1	0	5	0	0	1	0	0	0	1
2	1	2	3	1	1	2	1	2	6	0	0	1	0	0	1	1	1		2	1	2	3	1	1	2	1	2	6	0	0	1	0	0	1	1	1		0	0	0	0		0	0	0	0	0	0	0
2	1	2	3	1	1	1	1	2	5	0	0	1	0	1	1	1	1	0	2	1	2	3	1	1	1	1	2	5	0	0	1	0	1	1	1	1	0	0	0	0	1	9	0	1	0	2	0	0	3
2	1	2	3	1	1	2	1	2	5	0	0	1	0	1	1	1	1	0	2	1	2	3	1	1	2	1	2	5	0	0	1	0	1	1	1	1	0	0	0	0	0	0	0	0	0	0	0	0	0
2	1	2	3	1	2	2	2	2	7	0	0	1	0	0	1	0	0	0	2	1	2	3	1	2	2	2	2	7	0	0	1	0	0	1	0	0	0	0	0	0	0	10	0	2	0	1	2	2	2
[truncated: 3,861 more rows]
